# Supplementary material for: Obeticholic acid and 5β-cholanic acid 3 exhibit anti-tumor effects on liver cancer through CXCL16/CXCR6 pathway
Source: Front Immunol. 2022 Dec 20;13:1095915. doi: 10.3389/fimmu.2022.1095915 (PMC9807878; doi:10.3389/fimmu.2022.1095915)
Supplement: Supplementary file 1 [file DataSheet_1.csv]

	gene	p_val	avg_log2FC	pct.1	pct.2	p_val_adj	cluster
APOA2	APOA2	0	3.90970276919964	0.969	0.6	0	Malignant cells
AHSG	AHSG	0	3.60278432351804	0.754	0.205	0	Malignant cells
SERPINA1	SERPINA1	0	3.56180420774379	0.999	0.591	0	Malignant cells
VTN	VTN	0	3.40029695764081	0.973	0.322	0	Malignant cells
ALB	ALB	0	3.35191801740419	0.853	0.7	0	Malignant cells
AKR1C2	AKR1C2	0	3.24793937849904	0.793	0.064	0	Malignant cells
AMBP	AMBP	0	3.1903755296047	0.99	0.367	0	Malignant cells
APOH	APOH	0	3.15055346505769	0.919	0.284	0	Malignant cells
RBP4	RBP4	0	3.11428836012257	0.94	0.348	0	Malignant cells
CLU	CLU	0	3.09867135331367	0.981	0.314	0	Malignant cells
RARRES2	RARRES2	0	3.09268700314856	0.975	0.265	0	Malignant cells
SPINK1	SPINK1	0	3.08475658792954	0.561	0.092	0	Malignant cells
APOE	APOE	0	3.05995971808099	0.881	0.595	0	Malignant cells
CES1	CES1	0	3.05919365588364	0.939	0.187	0	Malignant cells
GC	GC	0	3.0428597912042	0.825	0.187	0	Malignant cells
AGT	AGT	0	3.0077139093295	0.956	0.172	0	Malignant cells
EPHX1	EPHX1	0	2.95515727813946	0.9	0.22	0	Malignant cells
TF	TF	0	2.90748042397204	0.936	0.198	0	Malignant cells
MGST1	MGST1	0	2.86018123803397	0.955	0.19	0	Malignant cells
GSTA1	GSTA1	0	2.82904735007655	0.822	0.153	0	Malignant cells
PRAP1	PRAP1	0	2.81965246264247	0.91	0.24	0	Malignant cells
FGG	FGG	0	2.80107972309118	0.922	0.226	0	Malignant cells
APOC1	APOC1	0	2.79517640770435	0.989	0.587	0	Malignant cells
AKR1C1	AKR1C1	0	2.75888851172292	0.777	0.085	0	Malignant cells
GGH	GGH	0	2.7304787394039	0.807	0.108	0	Malignant cells
AKR1C3	AKR1C3	0	2.7191022788437	0.791	0.101	0	Malignant cells
APOA1	APOA1	0	2.69460023971659	0.917	0.524	0	Malignant cells
TTR	TTR	0	2.68208407156246	0.903	0.38	0	Malignant cells
AKR1B10	AKR1B10	0	2.65961923171832	0.645	0.049	0	Malignant cells
FGL1	FGL1	0	2.59547365265639	0.805	0.134	0	Malignant cells
APOM	APOM	0	2.57853017629553	0.801	0.118	0	Malignant cells
CYP2D6	CYP2D6	0	2.5049552250464	0.645	0.08	0	Malignant cells
KNG1	KNG1	0	2.48718437549258	0.753	0.139	0	Malignant cells
FGB	FGB	0	2.44577668205843	0.868	0.233	0	Malignant cells
CFHR1	CFHR1	0	2.40682973876809	0.76	0.123	0	Malignant cells
KRT18	KRT18	0	2.38717306640454	0.951	0.151	0	Malignant cells
FABP1	FABP1	0	2.32700159757101	0.822	0.22	0	Malignant cells
TMEM176A	TMEM176A	0	2.32451477847762	0.942	0.205	0	Malignant cells
HULC	HULC	0	2.31427706167212	0.618	0.068	0	Malignant cells
TMEM176B	TMEM176B	0	2.28702070556766	0.947	0.244	0	Malignant cells
APOB	APOB	0	2.26179085566689	0.814	0.128	0	Malignant cells
FGA	FGA	0	2.24970276997413	0.873	0.188	0	Malignant cells
CYP2E1	CYP2E1	0	2.24861859040186	0.483	0.151	0	Malignant cells
APOC2	APOC2	0	2.23639361815134	0.839	0.086	0	Malignant cells
LGALS4	LGALS4	0	2.22984284057386	0.834	0.077	0	Malignant cells
CYB5A	CYB5A	0	2.19234960951604	0.916	0.299	0	Malignant cells
KRT8	KRT8	0	2.19190633426481	0.914	0.146	0	Malignant cells
AGXT	AGXT	0	2.18605714398466	0.685	0.143	0	Malignant cells
ORM1	ORM1	0	2.18052238087531	0.901	0.241	0	Malignant cells
CP	CP	0	2.16658113954043	0.687	0.069	0	Malignant cells
SERPINC1	SERPINC1	0	2.12739217027465	0.668	0.137	0	Malignant cells
MDK	MDK	0	2.10076979916271	0.761	0.118	0	Malignant cells
IGFBP1	IGFBP1	0	2.08790995944453	0.654	0.099	0	Malignant cells
GPX2	GPX2	0	2.07097616225441	0.684	0.08	0	Malignant cells
CFB	CFB	0	2.06139315324799	0.819	0.094	0	Malignant cells
NUPR1	NUPR1	0	2.04386533305038	0.867	0.226	0	Malignant cells
ADH1B	ADH1B	0	2.03407150904073	0.612	0.124	0	Malignant cells
PEBP1	PEBP1	0	2.01134640733421	0.959	0.482	0	Malignant cells
APOC3	APOC3	0	2.00661965467635	0.885	0.501	0	Malignant cells
ITIH2	ITIH2	0	2.00590636636543	0.804	0.072	0	Malignant cells
TM4SF4	TM4SF4	0	1.99570404608719	0.849	0.084	0	Malignant cells
A1BG	A1BG	0	1.95899471618507	0.625	0.228	0	Malignant cells
ALDH1A1	ALDH1A1	0	1.95160327684503	0.759	0.192	0	Malignant cells
F2	F2	0	1.93337223492605	0.82	0.118	0	Malignant cells
ASGR1	ASGR1	0	1.89996604129373	0.836	0.106	0	Malignant cells
CBR1	CBR1	0	1.88355369896017	0.789	0.175	0	Malignant cells
LEAP2	LEAP2	0	1.87021245783867	0.718	0.107	0	Malignant cells
PTGR1	PTGR1	0	1.86836983844326	0.748	0.103	0	Malignant cells
SERPIND1	SERPIND1	0	1.86598044138733	0.783	0.064	0	Malignant cells
HMGCS2	HMGCS2	0	1.85259987107226	0.782	0.08	0	Malignant cells
CFH	CFH	0	1.8415911021961	0.714	0.15	0	Malignant cells
CTTN	CTTN	0	1.82480667395996	0.665	0.081	0	Malignant cells
DCXR	DCXR	0	1.81832822886413	0.825	0.336	0	Malignant cells
DDT	DDT	0	1.81691268688527	0.938	0.414	0	Malignant cells
HP	HP	0	1.81403927780427	0.491	0.287	0	Malignant cells
MPC2	MPC2	0	1.80195202580878	0.939	0.322	0	Malignant cells
ANGPTL3	ANGPTL3	0	1.80142728850569	0.691	0.077	0	Malignant cells
UGT2B4	UGT2B4	0	1.79782252936009	0.679	0.057	0	Malignant cells
GATM	GATM	0	1.79194053814633	0.797	0.173	0	Malignant cells
BAAT	BAAT	0	1.78020328277815	0.687	0.077	0	Malignant cells
HSD17B6	HSD17B6	0	1.73874474647546	0.649	0.088	0	Malignant cells
TFPI	TFPI	0	1.72924693159606	0.714	0.17	0	Malignant cells
ANG	ANG	0	1.72007528518824	0.824	0.156	0	Malignant cells
UQCRQ	UQCRQ	0	1.71844325996103	0.973	0.615	0	Malignant cells
AZGP1	AZGP1	0	1.7119603012629	0.711	0.12	0	Malignant cells
ITIH3	ITIH3	0	1.71185213247946	0.67	0.079	0	Malignant cells
ADH1C	ADH1C	0	1.71047456492291	0.503	0.069	0	Malignant cells
PCBD1	PCBD1	0	1.70172540884234	0.871	0.199	0	Malignant cells
TFF2	TFF2	0	1.70143388171301	0.394	0.017	0	Malignant cells
DBI	DBI	0	1.70017613070608	0.964	0.582	0	Malignant cells
SQSTM1	SQSTM1	0	1.68208265877823	0.865	0.49	0	Malignant cells
ITIH1	ITIH1	0	1.67196463177553	0.754	0.096	0	Malignant cells
TDO2	TDO2	0	1.66807575792736	0.524	0.067	0	Malignant cells
AKR1C4	AKR1C4	0	1.65631972374033	0.611	0.056	0	Malignant cells
SLC2A2	SLC2A2	0	1.63699184889879	0.645	0.059	0	Malignant cells
CFHR2	CFHR2	0	1.63427936772886	0.604	0.06	0	Malignant cells
PPP1R16A	PPP1R16A	0	1.62899017562611	0.762	0.073	0	Malignant cells
BNIP3	BNIP3	0	1.62614563209613	0.835	0.185	0	Malignant cells
CPB2	CPB2	0	1.62594081946363	0.7	0.073	0	Malignant cells
FN1	FN1	0	1.62505039905073	0.831	0.164	0	Malignant cells
ADI1	ADI1	0	1.59014182349417	0.861	0.284	0	Malignant cells
UBD	UBD	0	1.57829424061581	0.617	0.046	0	Malignant cells
PLG	PLG	0	1.57640036912751	0.749	0.085	0	Malignant cells
ORM2	ORM2	0	1.57360649780153	0.842	0.115	0	Malignant cells
PCK1	PCK1	0	1.55710998767863	0.648	0.098	0	Malignant cells
P4HB	P4HB	0	1.54819084956159	0.911	0.389	0	Malignant cells
ATP5G1	ATP5G1	0	1.53360769490529	0.903	0.308	0	Malignant cells
TXN	TXN	0	1.53268939936066	0.973	0.562	0	Malignant cells
GPC3	GPC3	0	1.52480062653092	0.495	0.046	0	Malignant cells
UGDH	UGDH	0	1.52078002264192	0.782	0.086	0	Malignant cells
CHCHD10	CHCHD10	0	1.51312094914854	0.785	0.311	0	Malignant cells
SOD1	SOD1	0	1.51251064645943	0.961	0.656	0	Malignant cells
C3	C3	0	1.51194796302921	0.798	0.2	0	Malignant cells
SDC2	SDC2	0	1.51158896742492	0.742	0.135	0	Malignant cells
SCD	SCD	0	1.50450448606594	0.723	0.136	0	Malignant cells
SERPINF1	SERPINF1	0	1.49042242188852	0.795	0.135	0	Malignant cells
NME1	NME1	0	1.48273136239115	0.8	0.182	0	Malignant cells
NQO1	NQO1	0	1.4787179342779	0.266	0.074	0	Malignant cells
SERPINA6	SERPINA6	0	1.46354127085228	0.733	0.077	0	Malignant cells
UGT2B15	UGT2B15	0	1.46135023783987	0.576	0.039	0	Malignant cells
RAMP1	RAMP1	0	1.45732315382821	0.69	0.08	0	Malignant cells
CYP27A1	CYP27A1	0	1.45544660562531	0.648	0.088	0	Malignant cells
HRG	HRG	0	1.45305210889555	0.626	0.129	0	Malignant cells
ECHS1	ECHS1	0	1.4449356524603	0.889	0.282	0	Malignant cells
ETFB	ETFB	0	1.43453641384208	0.915	0.315	0	Malignant cells
MPST	MPST	0	1.42015609971986	0.812	0.157	0	Malignant cells
CD24	CD24	0	1.41762184910775	0.651	0.045	0	Malignant cells
TMEM14A	TMEM14A	0	1.40726482332666	0.817	0.137	0	Malignant cells
BHMT	BHMT	0	1.40488895039465	0.449	0.04	0	Malignant cells
PON1	PON1	0	1.39053629879417	0.593	0.06	0	Malignant cells
AADAC	AADAC	0	1.39040202497663	0.62	0.059	0	Malignant cells
SLPI	SLPI	0	1.38454471215863	0.466	0.058	0	Malignant cells
CYP17A1	CYP17A1	0	1.38241602772452	0.593	0.028	0	Malignant cells
COX6C	COX6C	0	1.37247275657055	0.982	0.721	0	Malignant cells
PPIB	PPIB	0	1.37062009706401	0.939	0.565	0	Malignant cells
SULT2A1	SULT2A1	0	1.36073436270191	0.628	0.072	0	Malignant cells
DEFB1	DEFB1	0	1.3578815280091	0.487	0.073	0	Malignant cells
ADH4	ADH4	0	1.35082819555696	0.36	0.071	0	Malignant cells
ERRFI1	ERRFI1	0	1.34891428879031	0.741	0.138	0	Malignant cells
NDUFB9	NDUFB9	0	1.34770458461159	0.905	0.428	0	Malignant cells
BCHE	BCHE	0	1.3265485142013	0.609	0.04	0	Malignant cells
PGRMC1	PGRMC1	0	1.32066242686458	0.756	0.154	0	Malignant cells
HPD	HPD	0	1.31962231300633	0.344	0.115	0	Malignant cells
EBP	EBP	0	1.31379449089403	0.795	0.188	0	Malignant cells
ALDOB	ALDOB	0	1.3124167168256	0.674	0.116	0	Malignant cells
KHK	KHK	0	1.31169200287679	0.669	0.071	0	Malignant cells
PRDX1	PRDX1	0	1.31119318099464	0.974	0.559	0	Malignant cells
GAMT	GAMT	0	1.30515824414839	0.707	0.143	0	Malignant cells
ELF3	ELF3	0	1.29956526416132	0.551	0.04	0	Malignant cells
C8G	C8G	0	1.29688073635933	0.716	0.074	0	Malignant cells
C1S	C1S	0	1.29487366840915	0.759	0.127	0	Malignant cells
GSTA2	GSTA2	0	1.29458047661619	0.514	0.035	0	Malignant cells
ARG1	ARG1	0	1.28819496236765	0.563	0.052	0	Malignant cells
STRA13	STRA13	0	1.28216897545695	0.759	0.171	0	Malignant cells
ANAPC11	ANAPC11	0	1.28202873169044	0.906	0.387	0	Malignant cells
HPX	HPX	0	1.28167279597111	0.669	0.141	0	Malignant cells
HINT1	HINT1	0	1.28117328351075	0.982	0.762	0	Malignant cells
GAGE2A	GAGE2A	0	1.27968309479723	0.349	0.004	0	Malignant cells
PXMP2	PXMP2	0	1.27026211059121	0.628	0.084	0	Malignant cells
PHYH	PHYH	0	1.26464013302637	0.77	0.145	0	Malignant cells
TMEM97	TMEM97	0	1.26383963224171	0.718	0.047	0	Malignant cells
C2	C2	0	1.26194413129419	0.789	0.158	0	Malignant cells
CISD3	CISD3	0	1.26149158764628	0.801	0.171	0	Malignant cells
ALDH1L1	ALDH1L1	0	1.26115484251353	0.476	0.042	0	Malignant cells
CYP3A5	CYP3A5	0	1.26095364152563	0.663	0.065	0	Malignant cells
TKT	TKT	0	1.25970428782493	0.788	0.306	0	Malignant cells
COA3	COA3	0	1.25892802538751	0.844	0.208	0	Malignant cells
FMO5	FMO5	0	1.25002626055019	0.651	0.046	0	Malignant cells
GAGE1	GAGE1	0	1.24068985404088	0.465	0.017	0	Malignant cells
MAT1A	MAT1A	0	1.23543866810329	0.632	0.057	0	Malignant cells
PDIA4	PDIA4	0	1.2344018939433	0.841	0.266	0	Malignant cells
GALK1	GALK1	0	1.23289114044304	0.727	0.105	0	Malignant cells
ATOX1	ATOX1	0	1.22580966358371	0.927	0.396	0	Malignant cells
APCS	APCS	0	1.22301079431246	0.573	0.088	0	Malignant cells
IDH1	IDH1	0	1.21177899662576	0.823	0.178	0	Malignant cells
SERPINA7	SERPINA7	0	1.21025759370372	0.398	0.036	0	Malignant cells
TSPAN8	TSPAN8	0	1.20364710335896	0.526	0.04	0	Malignant cells
ADH1A	ADH1A	0	1.1871798876909	0.472	0.064	0	Malignant cells
DNPH1	DNPH1	0	1.18317716960811	0.797	0.226	0	Malignant cells
DHCR24	DHCR24	0	1.17608872706156	0.717	0.076	0	Malignant cells
CCL16	CCL16	0	1.17526647281888	0.544	0.038	0	Malignant cells
FDPS	FDPS	0	1.17415834757379	0.8	0.233	0	Malignant cells
F10	F10	0	1.16407182583673	0.657	0.051	0	Malignant cells
ASGR2	ASGR2	0	1.1584719593658	0.705	0.069	0	Malignant cells
CYC1	CYC1	0	1.15509185537713	0.765	0.259	0	Malignant cells
ACSM2B	ACSM2B	0	1.15156240373369	0.547	0.049	0	Malignant cells
TM4SF5	TM4SF5	0	1.15156065017046	0.65	0.044	0	Malignant cells
F12	F12	0	1.15109745611373	0.55	0.062	0	Malignant cells
ATP5J	ATP5J	0	1.14110725862093	0.949	0.506	0	Malignant cells
PAH	PAH	0	1.13992551444638	0.629	0.067	0	Malignant cells
PHB	PHB	0	1.13679350904879	0.812	0.273	0	Malignant cells
NDUFC2	NDUFC2	0	1.13186936402831	0.915	0.412	0	Malignant cells
ALDH2	ALDH2	0	1.13060065854304	0.689	0.208	0	Malignant cells
PDIA6	PDIA6	0	1.12830193331384	0.901	0.428	0	Malignant cells
SERPINF2	SERPINF2	0	1.12638372451488	0.651	0.074	0	Malignant cells
PON2	PON2	0	1.11365831435214	0.743	0.101	0	Malignant cells
SCCPDH	SCCPDH	0	1.11125985419438	0.745	0.129	0	Malignant cells
SERPING1	SERPING1	0	1.10453181382863	0.831	0.281	0	Malignant cells
TUBB	TUBB	0	1.1044513398183	0.876	0.436	0	Malignant cells
CKB	CKB	0	1.10286241933633	0.401	0.066	0	Malignant cells
ATP5J2	ATP5J2	0	1.09991546248325	0.966	0.569	0	Malignant cells
CES2	CES2	0	1.09577867343697	0.634	0.079	0	Malignant cells
TMEM205	TMEM205	0	1.09535659929308	0.796	0.2	0	Malignant cells
CCL15	CCL15	0	1.09417276280387	0.625	0.024	0	Malignant cells
SDF2L1	SDF2L1	0	1.09191242543991	0.728	0.216	0	Malignant cells
CUTA	CUTA	0	1.08754618501709	0.936	0.513	0	Malignant cells
GAPDH	GAPDH	0	1.08596331528392	0.996	0.914	0	Malignant cells
HRSP12	HRSP12	0	1.08372414617835	0.742	0.121	0	Malignant cells
TFR2	TFR2	0	1.08164650025099	0.672	0.048	0	Malignant cells
C4BPB	C4BPB	0	1.07949776050608	0.65	0.061	0	Malignant cells
QPRT	QPRT	0	1.0714023453856	0.713	0.107	0	Malignant cells
GRHPR	GRHPR	0	1.06874388468648	0.724	0.227	0	Malignant cells
ECH1	ECH1	0	1.0561407381193	0.908	0.402	0	Malignant cells
LBP	LBP	0	1.05572778591048	0.564	0.043	0	Malignant cells
CYP2C9	CYP2C9	0	1.05328083107466	0.346	0.071	0	Malignant cells
MRPL12	MRPL12	0	1.04347145780471	0.717	0.148	0	Malignant cells
OSGIN1	OSGIN1	0	1.04288870451143	0.536	0.042	0	Malignant cells
COX6A1	COX6A1	0	1.03864317061691	0.969	0.654	0	Malignant cells
C4BPA	C4BPA	0	1.03607500032198	0.548	0.067	0	Malignant cells
PRDX6	PRDX6	0	1.02833187818783	0.91	0.453	0	Malignant cells
ECI2	ECI2	0	1.02522346129351	0.743	0.154	0	Malignant cells
PERP	PERP	0	1.02178574788917	0.693	0.112	0	Malignant cells
SORD	SORD	0	1.02164928876925	0.641	0.072	0	Malignant cells
ACOX2	ACOX2	0	1.01578489889996	0.473	0.022	0	Malignant cells
SDC1	SDC1	0	1.01507797286186	0.656	0.055	0	Malignant cells
NDUFA4	NDUFA4	0	1.01444512021355	0.981	0.713	0	Malignant cells
IGFBP2	IGFBP2	0	1.01416622605327	0.461	0.037	0	Malignant cells
ENO1	ENO1	0	1.00740047203601	0.955	0.628	0	Malignant cells
EIF6	EIF6	0	1.00522267211525	0.844	0.299	0	Malignant cells
SNRPE	SNRPE	0	1.00165062603066	0.872	0.374	0	Malignant cells
LYZ	LYZ	8.54507424504585e-91	1.12687311328083	0.56	0.36	1.92734149597009e-86	Malignant cells
LTB	LTB	0	2.11433322369588	0.534	0.175	0	T cells
TRAC	TRAC	0	1.72125521899774	0.622	0.264	0	T cells
IL7R	IL7R	0	1.53873292489798	0.586	0.225	0	T cells
BATF	BATF	0	1.52551198071007	0.304	0.092	0	T cells
CD2	CD2	0	1.52221291627021	0.637	0.26	0	T cells
S100A4	S100A4	0	1.42067597327877	0.803	0.592	0	T cells
CD52	CD52	0	1.37263330976436	0.792	0.466	0	T cells
DUSP4	DUSP4	0	1.30928189403332	0.31	0.114	0	T cells
IL32	IL32	0	1.22054840200861	0.861	0.768	0	T cells
CD3D	CD3D	0	1.20086945775581	0.675	0.337	0	T cells
HSPA8	HSPA8	0	1.2003555469885	0.913	0.85	0	T cells
ARID5B	ARID5B	0	1.1815141176475	0.427	0.246	0	T cells
CRIP1	CRIP1	0	1.17980275326871	0.693	0.378	0	T cells
TSC22D3	TSC22D3	0	1.13993658917794	0.884	0.759	0	T cells
RGCC	RGCC	0	1.13574644900725	0.613	0.364	0	T cells
TRBC2	TRBC2	0	1.1213159391433	0.585	0.297	0	T cells
CD27	CD27	0	1.11560950659281	0.268	0.076	0	T cells
CREM	CREM	0	1.08306409569147	0.831	0.639	0	T cells
IL2RG	IL2RG	0	1.07140449037499	0.608	0.352	0	T cells
HSP90AA1	HSP90AA1	0	1.06375977709919	0.947	0.932	0	T cells
RP11-138A9.1	RP11-138A9.1	0	1.0540045818324	0.594	0.356	0	T cells
RP11-138A9.2	RP11-138A9.2	0	1.04808449460181	0.521	0.31	0	T cells
EZR	EZR	0	1.01807766269485	0.631	0.472	0	T cells
HSPH1	HSPH1	3.50642279760015e-300	1.30176701761374	0.595	0.472	7.90873661998715e-296	T cells
TRBC1	TRBC1	7.92284614603223e-241	1.02939178306481	0.39	0.22	1.78699794823757e-236	T cells
CACYBP	CACYBP	3.03607682758733e-234	1.37559706868165	0.543	0.468	6.84787128462322e-230	T cells
ANXA1	ANXA1	7.85705649193276e-162	1.17922661666382	0.604	0.556	1.77215909175544e-157	T cells
HSPE11	HSPE1	6.50146934584206e-155	1.03577909938875	0.794	0.786	1.46640641095468e-150	T cells
DNAJB1	DNAJB1	1.51200643950048e-145	1.00582466270944	0.75	0.737	3.41033052429333e-141	T cells
C1QB	C1QB	0	4.05764607848067	0.809	0.422	0	Myeloid cells
C1QA	C1QA	0	3.93395446384659	0.832	0.448	0	Myeloid cells
C1QC	C1QC	0	3.88393192415582	0.754	0.259	0	Myeloid cells
HLA-DRA	HLA-DRA	0	3.51219564350919	0.986	0.737	0	Myeloid cells
AIF1	AIF1	0	3.39635786967296	0.943	0.218	0	Myeloid cells
CCL3	CCL3	0	3.26651709258101	0.8	0.467	0	Myeloid cells
IL1B	IL1B	0	3.22376800292332	0.569	0.13	0	Myeloid cells
CCL3L3	CCL3L3	0	3.16833612406703	0.64	0.267	0	Myeloid cells
MS4A7	MS4A7	0	3.08611593977868	0.782	0.104	0	Myeloid cells
CXCL8	CXCL8	0	3.05608514541589	0.65	0.268	0	Myeloid cells
HLA-DPA1	HLA-DPA1	0	3.03291520551253	0.943	0.588	0	Myeloid cells
TYROBP	TYROBP	0	2.9800875689486	0.961	0.442	0	Myeloid cells
HLA-DPB1	HLA-DPB1	0	2.97919660983308	0.945	0.625	0	Myeloid cells
FCER1G	FCER1G	0	2.92660958553006	0.951	0.35	0	Myeloid cells
CST3	CST3	0	2.85814084610285	0.945	0.623	0	Myeloid cells
CTSS	CTSS	0	2.82819003854344	0.927	0.388	0	Myeloid cells
CTSB	CTSB	0	2.81747205860297	0.9	0.478	0	Myeloid cells
LIPA	LIPA	0	2.81546743854312	0.757	0.315	0	Myeloid cells
MARCO	MARCO	0	2.79660970720984	0.371	0.106	0	Myeloid cells
CD68	CD68	0	2.79052713660277	0.82	0.172	0	Myeloid cells
CD74	CD74	0	2.76710080894708	0.993	0.893	0	Myeloid cells
CD5L	CD5L	0	2.74200237381641	0.344	0.086	0	Myeloid cells
HLA-DRB1	HLA-DRB1	0	2.73600035272042	0.962	0.625	0	Myeloid cells
MS4A6A	MS4A6A	0	2.69665220143657	0.805	0.182	0	Myeloid cells
CXCL3	CXCL3	0	2.67911262956502	0.467	0.174	0	Myeloid cells
SLC40A1	SLC40A1	0	2.61091259532117	0.574	0.25	0	Myeloid cells
HLA-DQA1	HLA-DQA1	0	2.61031254990458	0.836	0.253	0	Myeloid cells
LST1	LST1	0	2.56850192006189	0.848	0.158	0	Myeloid cells
G0S2	G0S2	0	2.493265473578	0.484	0.26	0	Myeloid cells
PLAUR	PLAUR	0	2.48515875020205	0.68	0.152	0	Myeloid cells
CXCL2	CXCL2	0	2.43732430870487	0.59	0.293	0	Myeloid cells
HLA-DQB1	HLA-DQB1	0	2.42630227159914	0.832	0.345	0	Myeloid cells
SAT1	SAT1	0	2.38833155959197	0.989	0.84	0	Myeloid cells
PSAP	PSAP	0	2.38133241004287	0.952	0.629	0	Myeloid cells
GPNMB	GPNMB	0	2.37328160274474	0.591	0.12	0	Myeloid cells
NPC2	NPC2	0	2.36847172035095	0.947	0.548	0	Myeloid cells
GPX1	GPX1	0	2.36527951382574	0.96	0.624	0	Myeloid cells
CD163	CD163	0	2.35749169793277	0.638	0.099	0	Myeloid cells
MS4A4A	MS4A4A	0	2.29168019876447	0.651	0.093	0	Myeloid cells
CFD	CFD	0	2.25782860987023	0.552	0.125	0	Myeloid cells
LGMN	LGMN	0	2.15744128415065	0.668	0.252	0	Myeloid cells
CPVL	CPVL	0	2.13593362148084	0.659	0.155	0	Myeloid cells
HLA-DRB5	HLA-DRB5	0	2.13146274790133	0.592	0.303	0	Myeloid cells
IER3	IER3	0	2.11222092573539	0.677	0.256	0	Myeloid cells
HLA-DMA	HLA-DMA	0	2.11200934839875	0.832	0.292	0	Myeloid cells
C1orf162	C1orf162	0	2.10939359170045	0.762	0.107	0	Myeloid cells
SOD2	SOD2	0	2.10840296771759	0.847	0.478	0	Myeloid cells
C15orf48	C15orf48	0	2.10497168849221	0.433	0.109	0	Myeloid cells
FOLR2	FOLR2	0	2.07282892126352	0.51	0.08	0	Myeloid cells
FGL2	FGL2	0	2.03533139825241	0.721	0.12	0	Myeloid cells
S100A9	S100A9	0	2.02877034625023	0.454	0.153	0	Myeloid cells
FTL1	FTL	0	2.01746631202493	1	0.996	0	Myeloid cells
FAM26F	FAM26F	0	1.98887068573037	0.602	0.072	0	Myeloid cells
MAFB	MAFB	0	1.98517525238379	0.63	0.121	0	Myeloid cells
FABP5	FABP5	0	1.95299744904792	0.616	0.311	0	Myeloid cells
LY96	LY96	0	1.91851976723785	0.76	0.197	0	Myeloid cells
ASAH1	ASAH1	0	1.90908312353415	0.822	0.337	0	Myeloid cells
IGSF6	IGSF6	0	1.88045498420973	0.592	0.046	0	Myeloid cells
PLD3	PLD3	0	1.85419909798282	0.623	0.278	0	Myeloid cells
HMOX1	HMOX1	0	1.82987096584667	0.542	0.132	0	Myeloid cells
CTSD	CTSD	0	1.81210815346972	0.847	0.587	0	Myeloid cells
FCGR3A	FCGR3A	0	1.81082118787241	0.654	0.155	0	Myeloid cells
CYBB	CYBB	0	1.80654732738246	0.584	0.043	0	Myeloid cells
LYZ1	LYZ	0	1.80418365578723	0.845	0.289	0	Myeloid cells
MSR1	MSR1	0	1.79623054320498	0.585	0.045	0	Myeloid cells
CCL4L2	CCL4L2	0	1.79427484031156	0.677	0.382	0	Myeloid cells
HLA-DMB	HLA-DMB	0	1.77770834004144	0.67	0.134	0	Myeloid cells
RNASE6	RNASE6	0	1.77696214166116	0.614	0.069	0	Myeloid cells
VSIG4	VSIG4	0	1.76901326779853	0.501	0.052	0	Myeloid cells
RNASET2	RNASET2	0	1.75718117425627	0.777	0.334	0	Myeloid cells
FCGRT	FCGRT	0	1.75218965158246	0.835	0.433	0	Myeloid cells
RNASE1	RNASE1	0	1.73037672246773	0.317	0.182	0	Myeloid cells
CTSZ	CTSZ	0	1.70317261225134	0.683	0.256	0	Myeloid cells
BCL2A1	BCL2A1	0	1.6796509802772	0.546	0.169	0	Myeloid cells
HLA-DQA2	HLA-DQA2	0	1.66855609550382	0.514	0.118	0	Myeloid cells
S100A11	S100A11	0	1.6515982788618	0.93	0.563	0	Myeloid cells
C5AR1	C5AR1	0	1.65137049082325	0.519	0.039	0	Myeloid cells
FTH1	FTH1	0	1.64087959885648	0.996	0.929	0	Myeloid cells
GRN	GRN	0	1.62162186370391	0.826	0.417	0	Myeloid cells
C1orf54	C1orf54	0	1.61754174479391	0.545	0.083	0	Myeloid cells
CSTB	CSTB	0	1.61682573662956	0.807	0.559	0	Myeloid cells
NAMPT	NAMPT	0	1.58826157125482	0.821	0.451	0	Myeloid cells
VCAM1	VCAM1	0	1.56146818629719	0.386	0.142	0	Myeloid cells
BASP1	BASP1	0	1.56045346527429	0.518	0.052	0	Myeloid cells
CREG1	CREG1	0	1.55369301189958	0.626	0.236	0	Myeloid cells
FCGR2A	FCGR2A	0	1.54115080017919	0.524	0.05	0	Myeloid cells
LGALS3	LGALS3	0	1.53955113120444	0.672	0.237	0	Myeloid cells
IFI30	IFI30	0	1.53509623845988	0.505	0.081	0	Myeloid cells
NFKBIA	NFKBIA	0	1.53032070211885	0.899	0.726	0	Myeloid cells
SNX10	SNX10	0	1.50725380961778	0.575	0.162	0	Myeloid cells
CD14	CD14	0	1.4896712060673	0.607	0.232	0	Myeloid cells
PDK4	PDK4	0	1.48830167043415	0.544	0.309	0	Myeloid cells
SEPP11	SEPP1	0	1.48602096009597	0.713	0.539	0	Myeloid cells
GPR34	GPR34	0	1.48518746867328	0.436	0.033	0	Myeloid cells
TYMP	TYMP	0	1.47625336410198	0.722	0.342	0	Myeloid cells
SGK1	SGK1	0	1.45421450084785	0.646	0.247	0	Myeloid cells
BLVRB1	BLVRB	0	1.45099933950798	0.743	0.382	0	Myeloid cells
GPR1831	GPR183	0	1.44796764813015	0.623	0.291	0	Myeloid cells
LGALS1	LGALS1	0	1.43928210825431	0.824	0.576	0	Myeloid cells
CFP	CFP	0	1.4361265701797	0.385	0.06	0	Myeloid cells
MFSD1	MFSD1	0	1.42367974784142	0.634	0.182	0	Myeloid cells
CAPG	CAPG	0	1.42028477852209	0.415	0.135	0	Myeloid cells
SPI1	SPI1	0	1.39820580351376	0.54	0.046	0	Myeloid cells
CD83	CD83	0	1.39317596445704	0.651	0.201	0	Myeloid cells
PHACTR1	PHACTR1	0	1.38068300861289	0.453	0.058	0	Myeloid cells
CYBA	CYBA	0	1.36547539959198	0.872	0.66	0	Myeloid cells
LINC01272	LINC01272	0	1.36380646879953	0.377	0.036	0	Myeloid cells
TNFSF13B	TNFSF13B	0	1.36276322087474	0.538	0.049	0	Myeloid cells
PLEK	PLEK	0	1.36024129247713	0.582	0.117	0	Myeloid cells
SDC3	SDC3	0	1.34461453911893	0.358	0.05	0	Myeloid cells
MPEG1	MPEG1	0	1.33157142028462	0.472	0.031	0	Myeloid cells
GABARAP	GABARAP	0	1.31533774706097	0.783	0.471	0	Myeloid cells
DAB2	DAB2	0	1.30620692518067	0.506	0.135	0	Myeloid cells
CD86	CD86	0	1.30215337677684	0.531	0.034	0	Myeloid cells
MARCKS	MARCKS	0	1.29626132065252	0.601	0.256	0	Myeloid cells
AXL	AXL	0	1.2921495150921	0.417	0.056	0	Myeloid cells
GLUL1	GLUL	0	1.28668447158276	0.878	0.511	0	Myeloid cells
CSF1R	CSF1R	0	1.27869791100436	0.47	0.03	0	Myeloid cells
CTSC	CTSC	0	1.2779369816884	0.739	0.375	0	Myeloid cells
PPT1	PPT1	0	1.27151233896367	0.662	0.241	0	Myeloid cells
VAMP8	VAMP8	0	1.26986808555554	0.858	0.544	0	Myeloid cells
KLF4	KLF4	0	1.25986175594497	0.593	0.173	0	Myeloid cells
ZFAND5	ZFAND5	0	1.25761126005423	0.754	0.479	0	Myeloid cells
CLEC7A	CLEC7A	0	1.22816458049341	0.476	0.027	0	Myeloid cells
CXCL16	CXCL16	0	1.22789703932014	0.602	0.145	0	Myeloid cells
LY86	LY86	0	1.22073082515872	0.523	0.045	0	Myeloid cells
RNF144B	RNF144B	0	1.21792669232886	0.448	0.068	0	Myeloid cells
MRC1	MRC1	0	1.20398022621245	0.438	0.065	0	Myeloid cells
CTSL	CTSL	0	1.20360293454296	0.676	0.358	0	Myeloid cells
RNF130	RNF130	0	1.19342245967307	0.579	0.199	0	Myeloid cells
RAB31	RAB31	0	1.18918577943462	0.497	0.059	0	Myeloid cells
CXCL12	CXCL12	0	1.18731955057406	0.324	0.056	0	Myeloid cells
CPM	CPM	0	1.18616350353406	0.446	0.132	0	Myeloid cells
PLIN2	PLIN2	0	1.17202040428629	0.803	0.601	0	Myeloid cells
COTL1	COTL1	0	1.1658501038967	0.73	0.313	0	Myeloid cells
AP1S2	AP1S2	0	1.1481266657495	0.613	0.189	0	Myeloid cells
TPP1	TPP1	0	1.14658992459524	0.643	0.278	0	Myeloid cells
C3AR1	C3AR1	0	1.12847690128413	0.451	0.052	0	Myeloid cells
IL1RN	IL1RN	0	1.12659951478116	0.253	0.061	0	Myeloid cells
CEBPB	CEBPB	0	1.12473748558936	0.669	0.371	0	Myeloid cells
ANXA5	ANXA5	0	1.12411989637685	0.785	0.375	0	Myeloid cells
KCTD12	KCTD12	0	1.12386484594173	0.48	0.056	0	Myeloid cells
LAPTM51	LAPTM5	0	1.09718602712165	0.901	0.506	0	Myeloid cells
RP11-1143G9.4	RP11-1143G9.4	0	1.09381403597886	0.264	0.073	0	Myeloid cells
NLRP3	NLRP3	0	1.07767334036442	0.302	0.029	0	Myeloid cells
CETP	CETP	0	1.07612944798846	0.252	0.061	0	Myeloid cells
CLEC4E	CLEC4E	0	1.07418783702595	0.317	0.019	0	Myeloid cells
LIMS1	LIMS1	0	1.07313353767143	0.585	0.221	0	Myeloid cells
IL18	IL18	0	1.07301033956116	0.417	0.038	0	Myeloid cells
CSTA	CSTA	0	1.07159401181773	0.411	0.13	0	Myeloid cells
TNFAIP2	TNFAIP2	0	1.05638550470486	0.403	0.076	0	Myeloid cells
PLA2G7	PLA2G7	0	1.05121492200962	0.361	0.027	0	Myeloid cells
SLC7A7	SLC7A7	0	1.03925972924858	0.416	0.038	0	Myeloid cells
SDCBP	SDCBP	0	1.03106088765255	0.889	0.645	0	Myeloid cells
HNMT	HNMT	0	1.02657042257382	0.553	0.244	0	Myeloid cells
ITM2B	ITM2B	0	1.02586197180848	0.927	0.787	0	Myeloid cells
RGS101	RGS10	0	1.02155467721018	0.571	0.166	0	Myeloid cells
H2AFY	H2AFY	0	1.01861955229108	0.688	0.351	0	Myeloid cells
RGS21	RGS2	0	1.01770052267262	0.684	0.399	0	Myeloid cells
VMO1	VMO1	0	1.01534347482687	0.347	0.052	0	Myeloid cells
SH3BGRL31	SH3BGRL3	0	1.01247671998967	0.948	0.755	0	Myeloid cells
TGFBI	TGFBI	0	1.00885715595314	0.503	0.155	0	Myeloid cells
CECR1	CECR1	0	1.00709587351861	0.456	0.066	0	Myeloid cells
PYCARD	PYCARD	0	1.00586846174356	0.608	0.241	0	Myeloid cells
SPP1	SPP1	7.87681700497575e-184	3.6571079304946	0.338	0.242	1.77661607547228e-179	Myeloid cells
CCL20	CCL20	6.41345609642714e-132	1.37668033126352	0.33	0.241	1.44655502254914e-127	Myeloid cells
ACTA2	ACTA2	0	5.44106664115126	0.871	0.12	0	Other cells
TAGLN	TAGLN	0	5.18892885101326	0.882	0.084	0	Other cells
RGS5	RGS5	0	4.86434129731311	0.745	0.069	0	Other cells
IGFBP7	IGFBP7	0	4.55047780456663	0.956	0.272	0	Other cells
MYL9	MYL9	0	4.37281274009356	0.91	0.107	0	Other cells
DCN	DCN	0	4.13652402070512	0.733	0.029	0	Other cells
LUM	LUM	0	3.93379815515676	0.453	0.034	0	Other cells
TPM2	TPM2	0	3.90148437491812	0.847	0.092	0	Other cells
SPARCL1	SPARCL1	0	3.87653165507806	0.643	0.105	0	Other cells
BGN	BGN	0	3.85731015588654	0.9	0.059	0	Other cells
CALD11	CALD1	0	3.79916284821417	0.962	0.3	0	Other cells
COL1A1	COL1A1	0	3.78660713260166	0.607	0.034	0	Other cells
COL1A2	COL1A2	0	3.73290356044375	0.734	0.029	0	Other cells
MGP	MGP	0	3.71802421253997	0.81	0.102	0	Other cells
ADIRF	ADIRF	0	3.67414099011355	0.59	0.159	0	Other cells
SPARC	SPARC	0	3.60665454051396	0.937	0.161	0	Other cells
COL3A1	COL3A1	0	3.56288476024718	0.65	0.028	0	Other cells
TIMP11	TIMP1	0	3.32532514622581	0.938	0.539	0	Other cells
IGFBP5	IGFBP5	0	2.94742107552768	0.632	0.025	0	Other cells
NDUFA4L21	NDUFA4L2	0	2.94652439968468	0.731	0.104	0	Other cells
TPM11	TPM1	0	2.93606515399731	0.85	0.262	0	Other cells
ASPN	ASPN	0	2.93404099027136	0.581	0.011	0	Other cells
SOD3	SOD3	0	2.8553518604848	0.621	0.028	0	Other cells
CTGF	CTGF	0	2.7363231319098	0.457	0.086	0	Other cells
MAP1B	MAP1B	0	2.73031399325477	0.74	0.04	0	Other cells
DSTN1	DSTN	0	2.7289105523319	0.944	0.495	0	Other cells
COLEC11	COLEC11	0	2.71780482595183	0.615	0.063	0	Other cells
PPP1R14A	PPP1R14A	0	2.70147918614757	0.746	0.062	0	Other cells
MYH11	MYH11	0	2.61983534574569	0.41	0.013	0	Other cells
THY1	THY1	0	2.61434472314569	0.515	0.038	0	Other cells
COL6A2	COL6A2	0	2.6035948829558	0.705	0.068	0	Other cells
GPX31	GPX3	0	2.45882004036694	0.76	0.327	0	Other cells
MFGE8	MFGE8	0	2.41802067071071	0.708	0.067	0	Other cells
CYR61	CYR61	0	2.34306521954689	0.478	0.107	0	Other cells
ID3	ID3	0	2.33545466743295	0.773	0.193	0	Other cells
FRZB	FRZB	0	2.32761307286112	0.626	0.017	0	Other cells
LHFP	LHFP	0	2.29572606139294	0.716	0.035	0	Other cells
C7	C7	0	2.27839928194857	0.344	0.03	0	Other cells
CPE	CPE	0	2.26858218386637	0.523	0.067	0	Other cells
PLAC9	PLAC9	0	2.2269993804557	0.642	0.028	0	Other cells
C1R1	C1R	0	2.20229728078045	0.612	0.203	0	Other cells
POSTN	POSTN	0	2.17506063420092	0.273	0.011	0	Other cells
MYLK	MYLK	0	2.15591688556373	0.634	0.083	0	Other cells
COL4A2	COL4A2	0	2.12490288040445	0.676	0.064	0	Other cells
CAV1	CAV1	0	2.12010664145327	0.75	0.118	0	Other cells
CTHRC1	CTHRC1	0	2.09132677834602	0.286	0.024	0	Other cells
COL6A1	COL6A1	0	2.06484295812781	0.615	0.066	0	Other cells
PDLIM3	PDLIM3	0	2.05309103013656	0.672	0.08	0	Other cells
CRISPLD2	CRISPLD2	0	2.01979890307189	0.553	0.016	0	Other cells
COL4A1	COL4A1	0	2.00496200023346	0.636	0.058	0	Other cells
GEM	GEM	0	1.9471365391989	0.574	0.092	0	Other cells
RBP1	RBP1	0	1.94442876991648	0.5	0.097	0	Other cells
CCL2	CCL2	0	1.91461900484097	0.381	0.084	0	Other cells
CRYAB	CRYAB	0	1.904553094048	0.556	0.041	0	Other cells
HIGD1B	HIGD1B	0	1.88597835020953	0.397	0.012	0	Other cells
SELM1	SELM	0	1.87551030914328	0.85	0.319	0	Other cells
CNN31	CNN3	0	1.86584801813232	0.819	0.276	0	Other cells
FN11	FN1	0	1.85664772776253	0.697	0.31	0	Other cells
TPPP3	TPPP3	0	1.85347929876668	0.514	0.03	0	Other cells
COL6A3	COL6A3	0	1.83979965478209	0.438	0.011	0	Other cells
COX7A1	COX7A1	0	1.83807282905595	0.698	0.053	0	Other cells
ADAMTS1	ADAMTS1	0	1.83337872406687	0.551	0.05	0	Other cells
LGALS11	LGALS1	0	1.83073829906809	0.969	0.618	0	Other cells
COL18A11	COL18A1	0	1.81772472071777	0.669	0.194	0	Other cells
AEBP1	AEBP1	0	1.81279711720663	0.52	0.025	0	Other cells
ITGB1	ITGB1	0	1.79376206524354	0.884	0.494	0	Other cells
MFAP4	MFAP4	0	1.7877871381648	0.353	0.004	0	Other cells
MT1M	MT1M	0	1.77741112447021	0.448	0.1	0	Other cells
NOTCH3	NOTCH3	0	1.77679461934018	0.572	0.013	0	Other cells
GJA4	GJA4	0	1.76757380205464	0.517	0.042	0	Other cells
PLN	PLN	0	1.76037491265309	0.321	0.004	0	Other cells
PHLDA11	PHLDA1	0	1.74455608636158	0.715	0.279	0	Other cells
CCDC80	CCDC80	0	1.73868264448408	0.371	0.023	0	Other cells
TSC22D1	TSC22D1	0	1.71588507376509	0.793	0.305	0	Other cells
PDGFRB	PDGFRB	0	1.70617631144055	0.56	0.015	0	Other cells
SEPT4	SEPT4	0	1.67616926994316	0.549	0.07	0	Other cells
CSRP21	CSRP2	0	1.66983849064695	0.529	0.121	0	Other cells
CSRP1	CSRP1	0	1.66482938140235	0.574	0.157	0	Other cells
PTP4A3	PTP4A3	0	1.66426840129641	0.427	0.047	0	Other cells
C11orf96	C11orf96	0	1.63396980063378	0.523	0.054	0	Other cells
MAP3K7CL	MAP3K7CL	0	1.63187498309814	0.446	0.026	0	Other cells
CNN1	CNN1	0	1.62688564413028	0.345	0.008	0	Other cells
VIM1	VIM	0	1.61895091831464	0.951	0.63	0	Other cells
PALLD	PALLD	0	1.60279200651888	0.567	0.086	0	Other cells
PTRF	PTRF	0	1.59815496466493	0.637	0.085	0	Other cells
ACTN11	ACTN1	0	1.58884733285441	0.659	0.206	0	Other cells
PGF	PGF	0	1.58497117271208	0.462	0.031	0	Other cells
NEXN	NEXN	0	1.57532220079677	0.533	0.016	0	Other cells
PRKCDBP	PRKCDBP	0	1.57515230036022	0.541	0.08	0	Other cells
GSN1	GSN	0	1.57365167517165	0.802	0.283	0	Other cells
FILIP1L	FILIP1L	0	1.56908693952084	0.577	0.085	0	Other cells
GGT5	GGT5	0	1.56135247447239	0.397	0.018	0	Other cells
PCOLCE	PCOLCE	0	1.54664677585047	0.444	0.049	0	Other cells
LGALS3BP2	LGALS3BP	0	1.54608457604937	0.724	0.269	0	Other cells
FHL1	FHL1	0	1.54452622981759	0.543	0.078	0	Other cells
TPM4	TPM4	0	1.54386975296842	0.77	0.322	0	Other cells
SEPT7	SEPT7	0	1.54228103314723	0.91	0.565	0	Other cells
CRIP2	CRIP2	0	1.53682072039536	0.676	0.12	0	Other cells
ADAMTS4	ADAMTS4	0	1.52739624204666	0.454	0.044	0	Other cells
TINAGL1	TINAGL1	0	1.5192222447143	0.499	0.068	0	Other cells
PLA2G5	PLA2G5	0	1.50688897997695	0.436	0.009	0	Other cells
ISYNA1	ISYNA1	0	1.50095883107356	0.546	0.074	0	Other cells
FSTL1	FSTL1	0	1.50089366828396	0.525	0.033	0	Other cells
CLEC11A	CLEC11A	0	1.49649735216965	0.464	0.047	0	Other cells
SERPINH1	SERPINH1	0	1.49349413248122	0.557	0.171	0	Other cells
MT2A1	MT2A	0	1.48185492150526	0.981	0.775	0	Other cells
MEG3	MEG3	0	1.47985327566466	0.4	0.054	0	Other cells
TGFB1I1	TGFB1I1	0	1.47921719875708	0.543	0.027	0	Other cells
COL14A1	COL14A1	0	1.45209397799928	0.399	0.005	0	Other cells
EPS8	EPS8	0	1.45205623296288	0.606	0.122	0	Other cells
MEF2C1	MEF2C	0	1.40248136934687	0.626	0.16	0	Other cells
TUBA1A1	TUBA1A	0	1.40108894904514	0.689	0.275	0	Other cells
TIMP3	TIMP3	0	1.3974632231843	0.613	0.175	0	Other cells
CD91	CD9	0	1.39645160891462	0.704	0.289	0	Other cells
COX4I2	COX4I2	0	1.39222837887415	0.327	0.014	0	Other cells
ITGA1	ITGA1	0	1.36142923337144	0.542	0.09	0	Other cells
HES4	HES4	0	1.35451175867688	0.539	0.124	0	Other cells
FABP4	FABP4	0	1.35368796490856	0.435	0.081	0	Other cells
MCAM	MCAM	0	1.35168590583503	0.419	0.036	0	Other cells
UACA	UACA	0	1.34849175248673	0.511	0.084	0	Other cells
PRELP	PRELP	0	1.34123799464106	0.374	0.004	0	Other cells
CAV21	CAV2	0	1.33832208741975	0.601	0.14	0	Other cells
CCDC102B	CCDC102B	0	1.33157773920116	0.425	0.017	0	Other cells
WBP51	WBP5	0	1.32904883984825	0.721	0.222	0	Other cells
OAZ2	OAZ2	0	1.32584018971773	0.647	0.294	0	Other cells
PLAT	PLAT	0	1.32088405790542	0.394	0.026	0	Other cells
PLS31	PLS3	0	1.31761386414799	0.582	0.156	0	Other cells
PDLIM1	PDLIM1	0	1.28959078142053	0.689	0.258	0	Other cells
PRSS23	PRSS23	0	1.27270096944423	0.497	0.103	0	Other cells
CD59	CD59	0	1.26730872659561	0.854	0.454	0	Other cells
RGS16	RGS16	0	1.25784012346032	0.355	0.067	0	Other cells
FILIP1	FILIP1	0	1.25752515062244	0.459	0.042	0	Other cells
EMILIN1	EMILIN1	0	1.2544935923838	0.394	0.016	0	Other cells
ITM2C	ITM2C	0	1.25358177482524	0.535	0.14	0	Other cells
TCEAL41	TCEAL4	0	1.24752876170038	0.67	0.286	0	Other cells
EID1	EID1	0	1.24460648149173	0.857	0.513	0	Other cells
ECM1	ECM1	0	1.24250599157652	0.328	0.028	0	Other cells
CD1511	CD151	0	1.22896633732121	0.695	0.31	0	Other cells
PDLIM7	PDLIM7	0	1.227242785235	0.478	0.09	0	Other cells
MTHFD2	MTHFD2	0	1.21699839458165	0.608	0.205	0	Other cells
RBPMS	RBPMS	0	1.21596117659901	0.515	0.066	0	Other cells
LTBP1	LTBP1	0	1.21176450331536	0.4	0.02	0	Other cells
AC013461.1	AC013461.1	0	1.20763456903506	0.461	0.11	0	Other cells
SEPT11	SEPT11	0	1.20415367172656	0.533	0.165	0	Other cells
PKIG	PKIG	0	1.19725491952859	0.549	0.126	0	Other cells
KLHL23	KLHL23	0	1.19238318535148	0.39	0.053	0	Other cells
NDRG21	NDRG2	0	1.18937714063725	0.534	0.199	0	Other cells
RCAN2	RCAN2	0	1.18757257374636	0.369	0.014	0	Other cells
MXRA8	MXRA8	0	1.18660608335499	0.388	0.013	0	Other cells
MT1E1	MT1E	0	1.18633559218089	0.684	0.291	0	Other cells
HEYL	HEYL	0	1.18347796642839	0.412	0.007	0	Other cells
MSRB3	MSRB3	0	1.18068753186315	0.438	0.027	0	Other cells
THBS2	THBS2	0	1.17980232510499	0.286	0.005	0	Other cells
IGFBP4	IGFBP4	0	1.17766457991892	0.627	0.24	0	Other cells
FXYD6	FXYD6	0	1.16950936804112	0.45	0.08	0	Other cells
APP	APP	0	1.16741570710925	0.654	0.248	0	Other cells
GUCY1A3	GUCY1A3	0	1.1640034931328	0.451	0.027	0	Other cells
MGST31	MGST3	0	1.16158265897616	0.81	0.467	0	Other cells
EHD2	EHD2	0	1.1592666629896	0.464	0.033	0	Other cells
FLNA	FLNA	0	1.15882394342269	0.529	0.178	0	Other cells
CCDC3	CCDC3	0	1.15841987203218	0.383	0.013	0	Other cells
AXL1	AXL	0	1.15427908216993	0.521	0.12	0	Other cells
IFITM31	IFITM3	0	1.14044797218773	0.981	0.69	0	Other cells
COL5A2	COL5A2	0	1.13796775141707	0.375	0.025	0	Other cells
NR2F2	NR2F2	0	1.13381988228419	0.487	0.086	0	Other cells
ENPEP	ENPEP	0	1.13177060784036	0.395	0.036	0	Other cells
PMP22	PMP22	0	1.13038433566513	0.485	0.083	0	Other cells
C1QTNF1	C1QTNF1	0	1.12835357365646	0.39	0.026	0	Other cells
MAGED2	MAGED2	0	1.12485139019583	0.596	0.237	0	Other cells
HCFC1R1	HCFC1R1	0	1.12451849613611	0.525	0.192	0	Other cells
SMIM3	SMIM3	0	1.11944807491573	0.5	0.076	0	Other cells
GUCY1B3	GUCY1B3	0	1.1098795261595	0.438	0.02	0	Other cells
SYNPO2	SYNPO2	0	1.10131121352056	0.368	0.007	0	Other cells
LMOD1	LMOD1	0	1.10065413611223	0.329	0.008	0	Other cells
EDNRB	EDNRB	0	1.09466793243316	0.39	0.057	0	Other cells
EPAS1	EPAS1	0	1.08420848463566	0.565	0.176	0	Other cells
SH3BGRL1	SH3BGRL	0	1.08092901337363	0.824	0.437	0	Other cells
LAPTM4A1	LAPTM4A	0	1.07869230156277	0.892	0.596	0	Other cells
FHL2	FHL2	0	1.07587457320101	0.392	0.042	0	Other cells
NGFRAP11	NGFRAP1	0	1.07481188843621	0.725	0.294	0	Other cells
MYL6	MYL6	0	1.068510610186	0.99	0.95	0	Other cells
NNMT	NNMT	0	1.06505346771805	0.48	0.142	0	Other cells
WFDC1	WFDC1	0	1.05113695340035	0.264	0.003	0	Other cells
TMEM47	TMEM47	0	1.04806186615757	0.41	0.04	0	Other cells
ILK	ILK	0	1.04417455356009	0.587	0.245	0	Other cells
KCNE4	KCNE4	0	1.03510758686248	0.338	0.01	0	Other cells
IGFBP6	IGFBP6	0	1.01617944533316	0.311	0.03	0	Other cells
SEPW1	SEPW1	0	1.0072202868987	0.77	0.37	0	Other cells
DKK3	DKK3	0	1.00580911166757	0.389	0.032	0	Other cells
CALU	CALU	8.15626102261914e-297	1.05434920505623	0.574	0.243	1.83964467365175e-292	Other cells
ZBTB16	ZBTB16	1.41242545049115e-296	1.03372238516422	0.504	0.175	3.18572560358279e-292	Other cells
LPP	LPP	1.27547863243033e-295	1.16165327926179	0.577	0.247	2.87684205544661e-291	Other cells
C1S1	C1S	1.57577721539052e-274	1.59895522269675	0.601	0.266	3.55416550931332e-270	Other cells
HSPB12	HSPB1	4.72872933839599e-260	1.24481498983809	0.904	0.653	1.06656490227522e-255	Other cells
LMNA1	LMNA	3.25787747115535e-259	1.05175166709188	0.798	0.477	7.3481426361909e-255	Other cells
SERPING11	SERPING1	1.23243182175948e-253	1.0044399322632	0.769	0.399	2.7797499739785e-249	Other cells
HES11	HES1	8.82663352396085e-232	1.03764453973045	0.671	0.327	1.99084719132937e-227	Other cells
GADD45B1	GADD45B	5.20626605634733e-224	1.53551747972944	0.824	0.566	1.17427330900914e-219	Other cells
C10orf101	C10orf10	1.53084334079063e-220	1.61746581328665	0.462	0.189	3.45281715515328e-216	Other cells
MIR4435-2HG	MIR4435-2HG	1.15120962348355e-200	1.02193692223602	0.496	0.222	2.59655330576716e-196	Other cells
FOS1	FOS	4.83650461646598e-197	1.50757818696756	0.904	0.774	1.0908736162439e-192	Other cells
C8orf4	C8orf4	6.89167585614516e-197	1.11533836643277	0.401	0.148	1.55441748935354e-192	Other cells
CDKN1A	CDKN1A	4.13235411776215e-194	1.09405441432701	0.654	0.346	9.32052471261254e-190	Other cells
EGR11	EGR1	2.99317038197825e-186	1.23312890674523	0.641	0.362	6.75109579655195e-182	Other cells
MYC	MYC	6.94123313073044e-179	1.32051111310196	0.469	0.212	1.56559513263625e-174	Other cells
SOCS3	SOCS3	9.91863393019065e-163	1.03700748857348	0.528	0.256	2.2371478829545e-158	Other cells
JUN	JUN	1.09738027232534e-161	1.36579571575421	0.829	0.688	2.47514120422981e-157	Other cells
CEBPD1	CEBPD	9.74230221853253e-161	1.07523617557874	0.668	0.408	2.19737626539001e-156	Other cells
FOSB1	FOSB	3.51366026813067e-144	1.07733786121209	0.748	0.511	7.92506073476872e-140	Other cells
MT1A	MT1A	1.81140811048307e-139	1.84855341590541	0.281	0.104	4.08563099319457e-135	Other cells
PDK41	PDK4	4.9629509219578e-132	1.21875069167099	0.591	0.351	1.11939358044758e-127	Other cells
CXCL121	CXCL12	5.92439234233743e-106	1.29883697494074	0.276	0.108	1.33624669281421e-101	Other cells
CRIP11	CRIP1	5.93880077882529e-96	1.11616277220385	0.623	0.405	1.33949651566404e-91	Other cells
CD361	CD36	4.20663360695327e-66	1.24021962563337	0.321	0.185	9.4880621004831e-62	Other cells
NKG7	NKG7	0	2.96667221744351	0.804	0.256	0	NKT cells
CCL5	CCL5	0	2.93958515096491	0.86	0.326	0	NKT cells
KLRB11	KLRB1	0	2.63614453419273	0.669	0.205	0	NKT cells
CMC1	CMC1	0	2.45016386779342	0.592	0.386	0	NKT cells
CD691	CD69	0	2.39745135170424	0.762	0.257	0	NKT cells
KLRD1	KLRD1	0	2.35691845504041	0.566	0.092	0	NKT cells
CST7	CST7	0	2.32560574482847	0.776	0.22	0	NKT cells
GZMK	GZMK	0	2.31689511846258	0.599	0.143	0	NKT cells
CXCR41	CXCR4	0	2.26707662947515	0.98	0.657	0	NKT cells
GZMA1	GZMA	0	2.21687170365616	0.714	0.169	0	NKT cells
PRF1	PRF1	0	2.11293174078223	0.54	0.096	0	NKT cells
CD71	CD7	0	2.06259501533205	0.69	0.232	0	NKT cells
DUSP21	DUSP2	0	2.03901038409193	0.742	0.397	0	NKT cells
SYTL3	SYTL3	0	2.00649193224914	0.613	0.128	0	NKT cells
GZMH	GZMH	0	1.99215820056267	0.443	0.089	0	NKT cells
ZFP36L21	ZFP36L2	0	1.90991564065044	0.844	0.597	0	NKT cells
CTSW	CTSW	0	1.84786354416771	0.455	0.07	0	NKT cells
GZMB	GZMB	0	1.84155340838974	0.359	0.115	0	NKT cells
TUBA4A1	TUBA4A	0	1.83748716424132	0.634	0.307	0	NKT cells
IFITM1	IFITM1	0	1.79741386142161	0.67	0.237	0	NKT cells
AC092580.4	AC092580.4	0	1.79222509947801	0.457	0.073	0	NKT cells
BTG11	BTG1	0	1.7846768038061	0.931	0.831	0	NKT cells
TRGC2	TRGC2	0	1.72218866285744	0.363	0.044	0	NKT cells
CD3E1	CD3E	0	1.70977044059729	0.627	0.172	0	NKT cells
FYN	FYN	0	1.66600886264388	0.578	0.194	0	NKT cells
ISG201	ISG20	0	1.66241685514575	0.786	0.43	0	NKT cells
CD3D1	CD3D	0	1.65104847105802	0.657	0.247	0	NKT cells
PIK3R1	PIK3R1	0	1.62741159595439	0.526	0.282	0	NKT cells
XCL2	XCL2	0	1.62633579435777	0.278	0.041	0	NKT cells
TRBC21	TRBC2	0	1.62630714126599	0.606	0.204	0	NKT cells
ZNF3311	ZNF331	0	1.61295655792974	0.635	0.32	0	NKT cells
KLRF1	KLRF1	0	1.60550167404827	0.286	0.043	0	NKT cells
FAM177A11	FAM177A1	0	1.59830461352846	0.674	0.515	0	NKT cells
CREM1	CREM	0	1.59231923329681	0.809	0.593	0	NKT cells
GZMM	GZMM	0	1.57871252604695	0.449	0.072	0	NKT cells
YPEL51	YPEL5	0	1.57798625948174	0.737	0.508	0	NKT cells
CORO1A1	CORO1A	0	1.55766233110115	0.753	0.324	0	NKT cells
VPS37B	VPS37B	0	1.53791542306518	0.501	0.187	0	NKT cells
TRBC11	TRBC1	0	1.52203859515691	0.448	0.144	0	NKT cells
HCST	HCST	0	1.50991949868374	0.762	0.398	0	NKT cells
PTPRC1	PTPRC	0	1.50749086193209	0.812	0.391	0	NKT cells
CCL41	CCL4	0	1.49526468779205	0.834	0.587	0	NKT cells
CD247	CD247	0	1.44095681606796	0.389	0.081	0	NKT cells
IL7R1	IL7R	0	1.43940028461612	0.423	0.193	0	NKT cells
CD8A	CD8A	0	1.43825665100455	0.309	0.053	0	NKT cells
TSC22D31	TSC22D3	0	1.43656155922327	0.905	0.713	0	NKT cells
GPR65	GPR65	0	1.43053137409387	0.473	0.161	0	NKT cells
REL1	REL	0	1.43006564950023	0.654	0.435	0	NKT cells
RUNX3	RUNX3	0	1.40861007625986	0.434	0.102	0	NKT cells
CCNH1	CCNH	0	1.40664166338787	0.59	0.363	0	NKT cells
ARHGDIB1	ARHGDIB	0	1.40552840735046	0.912	0.619	0	NKT cells
DDIT41	DDIT4	0	1.4049314962149	0.789	0.589	0	NKT cells
ALOX5AP1	ALOX5AP	0	1.38639535939596	0.593	0.239	0	NKT cells
PPP2R5C1	PPP2R5C	0	1.37922046141091	0.6	0.358	0	NKT cells
SRSF71	SRSF7	0	1.36699166976614	0.756	0.575	0	NKT cells
ADGRE5	ADGRE5	0	1.36140069316854	0.517	0.25	0	NKT cells
AKNA	AKNA	0	1.34931833818609	0.417	0.124	0	NKT cells
EVL1	EVL	0	1.3412447924393	0.556	0.286	0	NKT cells
RAC21	RAC2	0	1.3311352676325	0.553	0.238	0	NKT cells
RHOH1	RHOH	0	1.31260755647173	0.474	0.146	0	NKT cells
CD160	CD160	0	1.31033389849044	0.263	0.024	0	NKT cells
STAT41	STAT4	0	1.30267394833192	0.405	0.101	0	NKT cells
ACAP11	ACAP1	0	1.29209429441766	0.444	0.116	0	NKT cells
CD21	CD2	0	1.28838924466856	0.56	0.185	0	NKT cells
AC090498.1	AC090498.1	0	1.28693840620737	0.901	0.802	0	NKT cells
CYTIP1	CYTIP	0	1.28331676704058	0.628	0.302	0	NKT cells
RP11-347P5.11	RP11-347P5.1	0	1.28296563495339	0.474	0.191	0	NKT cells
RGS11	RGS1	0	1.26971754071201	0.782	0.555	0	NKT cells
SH2D1A	SH2D1A	0	1.26732872345192	0.353	0.071	0	NKT cells
NR4A21	NR4A2	0	1.26589003657012	0.628	0.377	0	NKT cells
TRGC1	TRGC1	0	1.26171041204704	0.26	0.031	0	NKT cells
LCK1	LCK	0	1.25647398959977	0.427	0.109	0	NKT cells
AREG1	AREG	0	1.25313461259507	0.404	0.239	0	NKT cells
RARRES3	RARRES3	0	1.23893299293513	0.582	0.414	0	NKT cells
ELF11	ELF1	0	1.23002351972528	0.676	0.442	0	NKT cells
CD481	CD48	0	1.22491014762925	0.538	0.232	0	NKT cells
RORA1	RORA	0	1.22374904870718	0.447	0.263	0	NKT cells
CCND3	CCND3	0	1.21953165547641	0.458	0.222	0	NKT cells
STK17B1	STK17B	0	1.21891486203123	0.58	0.304	0	NKT cells
RPS291	RPS29	0	1.21775962043613	1	0.996	0	NKT cells
AC016831.71	AC016831.7	0	1.21161423362959	0.404	0.153	0	NKT cells
PIP4K2A	PIP4K2A	0	1.21023744088417	0.456	0.237	0	NKT cells
CNOT6L1	CNOT6L	0	1.21015378983721	0.468	0.234	0	NKT cells
WIPF11	WIPF1	0	1.20953692241349	0.509	0.25	0	NKT cells
TRAC1	TRAC	0	1.20943141163863	0.537	0.199	0	NKT cells
CD3G1	CD3G	0	1.20782462739856	0.377	0.101	0	NKT cells
TMEM2	TMEM2	0	1.20644366378173	0.39	0.237	0	NKT cells
IL2RG1	IL2RG	0	1.20231524755423	0.602	0.28	0	NKT cells
RP11-138A9.11	RP11-138A9.1	0	1.20176256669272	0.539	0.312	0	NKT cells
SH2D2A1	SH2D2A	0	1.19003430600695	0.352	0.094	0	NKT cells
RP11-138A9.21	RP11-138A9.2	0	1.1885580790183	0.481	0.267	0	NKT cells
RPS271	RPS27	0	1.17655692314587	1	0.999	0	NKT cells
CLEC2D1	CLEC2D	0	1.17599053106514	0.415	0.141	0	NKT cells
STK41	STK4	0	1.17486199567464	0.584	0.358	0	NKT cells
LEPROTL11	LEPROTL1	0	1.17109521249777	0.611	0.468	0	NKT cells
ZFP361	ZFP36	0	1.16933612106286	0.913	0.785	0	NKT cells
HLA-C1	HLA-C	0	1.16211590729437	0.997	0.963	0	NKT cells
RNF125	RNF125	0	1.15071870094395	0.318	0.088	0	NKT cells
STK17A1	STK17A	0	1.14432320454486	0.451	0.225	0	NKT cells
PDCD41	PDCD4	0	1.14321994437417	0.517	0.34	0	NKT cells
PTGER41	PTGER4	0	1.14315710855585	0.409	0.175	0	NKT cells
PTPN7	PTPN7	0	1.13824742374906	0.341	0.088	0	NKT cells
SARAF1	SARAF	0	1.12476514008233	0.829	0.73	0	NKT cells
SRSF2	SRSF2	0	1.11852622673156	0.632	0.582	0	NKT cells
SLC38A11	SLC38A1	0	1.11110714345607	0.387	0.178	0	NKT cells
CXCR6	CXCR6	0	1.11056577306655	0.252	0.06	0	NKT cells
FAM46C	FAM46C	0	1.10505658284698	0.341	0.113	0	NKT cells
GPR1711	GPR171	0	1.09834235569005	0.311	0.077	0	NKT cells
BIN2	BIN2	0	1.09768859550964	0.345	0.114	0	NKT cells
IRF1	IRF1	0	1.08603055352949	0.477	0.333	0	NKT cells
CDC42SE21	CDC42SE2	0	1.08090397512796	0.556	0.384	0	NKT cells
PRKCH	PRKCH	0	1.08088392578383	0.353	0.117	0	NKT cells
PARP8	PARP8	0	1.07883297083436	0.338	0.115	0	NKT cells
IL2RB	IL2RB	0	1.07847367048395	0.251	0.047	0	NKT cells
KLRG1	KLRG1	0	1.07736306006411	0.253	0.051	0	NKT cells
CHST12	CHST12	0	1.0766747371451	0.318	0.157	0	NKT cells
GNG21	GNG2	0	1.07559524207786	0.383	0.158	0	NKT cells
CD371	CD37	0	1.0738726326391	0.559	0.29	0	NKT cells
TRAT11	TRAT1	0	1.07202499239489	0.313	0.083	0	NKT cells
PYHIN1	PYHIN1	0	1.06431880641503	0.268	0.048	0	NKT cells
PIK3IP11	PIK3IP1	0	1.06096805732747	0.411	0.2	0	NKT cells
MALAT12	MALAT1	0	1.06062281982705	1	0.991	0	NKT cells
SLA1	SLA	0	1.05488473656556	0.446	0.231	0	NKT cells
RPS31	RPS3	0	1.04485481452635	0.999	0.982	0	NKT cells
SRGN2	SRGN	0	1.04357364625632	0.987	0.796	0	NKT cells
KMT2E1	KMT2E	0	1.04244177274815	0.551	0.435	0	NKT cells
CD531	CD53	0	1.03646624389917	0.64	0.373	0	NKT cells
HLA-F1	HLA-F	0	1.02865255099606	0.487	0.337	0	NKT cells
CD961	CD96	0	1.02461846026706	0.337	0.093	0	NKT cells
C16orf54	C16orf54	0	1.0216044554877	0.266	0.067	0	NKT cells
HLA-E	HLA-E	0	1.01994679414199	0.967	0.833	0	NKT cells
CRIP12	CRIP1	0	1.01295678470872	0.586	0.334	0	NKT cells
AIM1	AIM1	0	1.00981735705392	0.307	0.11	0	NKT cells
FABP41	FABP4	0	4.07492972126667	0.562	0.075	0	Endothelial
TM4SF11	TM4SF1	0	3.44763156136952	0.932	0.252	0	Endothelial
CLDN5	CLDN5	0	3.41885011835905	0.705	0.052	0	Endothelial
RBP7	RBP7	0	3.37964500901265	0.69	0.094	0	Endothelial
PLPP11	PLPP1	0	3.32487943143876	0.871	0.168	0	Endothelial
IGFBP71	IGFBP7	0	3.29144328435319	0.912	0.271	0	Endothelial
GNG111	GNG11	0	3.20328066827514	0.947	0.112	0	Endothelial
PLVAP	PLVAP	0	3.18408333963102	0.668	0.041	0	Endothelial
SLC9A3R2	SLC9A3R2	0	3.17532734490083	0.825	0.125	0	Endothelial
SPARCL11	SPARCL1	0	3.11971570188407	0.782	0.097	0	Endothelial
MGP1	MGP	0	3.08736942411245	0.763	0.1	0	Endothelial
TIMP31	TIMP3	0	3.03435816025548	0.845	0.164	0	Endothelial
GSN2	GSN	0	3.00866707209671	0.875	0.277	0	Endothelial
EMP11	EMP1	0	2.99804584909261	0.826	0.07	0	Endothelial
RAMP2	RAMP2	0	2.96769497094662	0.867	0.077	0	Endothelial
IFI27	IFI27	0	2.95340784926655	0.97	0.299	0	Endothelial
SPRY11	SPRY1	0	2.92852743119475	0.781	0.093	0	Endothelial
CAV11	CAV1	0	2.86143862438812	0.863	0.111	0	Endothelial
SDPR	SDPR	0	2.85425496779914	0.854	0.081	0	Endothelial
SPARC1	SPARC	0	2.79992960901979	0.794	0.162	0	Endothelial
STC1	STC1	0	2.75238608905127	0.55	0.02	0	Endothelial
CRIP21	CRIP2	0	2.70780538737684	0.886	0.109	0	Endothelial
HYAL2	HYAL2	0	2.60094746214225	0.856	0.142	0	Endothelial
TSC22D11	TSC22D1	0	2.58958509224589	0.858	0.3	0	Endothelial
ID11	ID1	0	2.53520876498238	0.729	0.128	0	Endothelial
CLEC14A	CLEC14A	0	2.52187132522102	0.769	0.021	0	Endothelial
IGFBP3	IGFBP3	0	2.43325829395928	0.405	0.084	0	Endothelial
CD92	CD9	0	2.40340154461749	0.895	0.279	0	Endothelial
HSPG2	HSPG2	0	2.39167565355481	0.798	0.064	0	Endothelial
SOCS31	SOCS3	0	2.3838451354484	0.763	0.245	0	Endothelial
PECAM1	PECAM1	0	2.37730465771151	0.846	0.113	0	Endothelial
EPAS11	EPAS1	0	2.33332352260748	0.839	0.163	0	Endothelial
TCF41	TCF4	0	2.30390743808391	0.822	0.122	0	Endothelial
ID31	ID3	0	2.27861927685437	0.822	0.188	0	Endothelial
INSR	INSR	0	2.25889139161105	0.705	0.199	0	Endothelial
ADIRF1	ADIRF	0	2.25873273794925	0.679	0.153	0	Endothelial
A2M1	A2M	0	2.16522834116351	0.868	0.325	0	Endothelial
EGFL7	EGFL7	0	2.1640359813497	0.793	0.101	0	Endothelial
PTRF1	PTRF	0	2.14251337851637	0.785	0.076	0	Endothelial
VWF	VWF	0	2.12313198563616	0.587	0.017	0	Endothelial
HES12	HES1	0	2.11575512071581	0.824	0.319	0	Endothelial
EMCN	EMCN	0	2.11467742504206	0.728	0.019	0	Endothelial
MTUS11	MTUS1	0	2.0955121372132	0.703	0.09	0	Endothelial
APP1	APP	0	2.09543444458056	0.86	0.238	0	Endothelial
VIM2	VIM	0	2.08946141285006	0.977	0.628	0	Endothelial
ADAMTS11	ADAMTS1	0	2.08922922927644	0.542	0.048	0	Endothelial
ECSCR.1	ECSCR.1	0	2.08384220078218	0.759	0.02	0	Endothelial
AQP1	AQP1	0	2.07309604691001	0.644	0.033	0	Endothelial
EDNRB1	EDNRB	0	2.06622216823682	0.538	0.049	0	Endothelial
CD591	CD59	0	2.05637656262322	0.933	0.449	0	Endothelial
COL4A11	COL4A1	0	2.04425278240049	0.588	0.057	0	Endothelial
FKBP1A1	FKBP1A	0	2.04019420715343	0.957	0.552	0	Endothelial
ENG1	ENG	0	2.00936534162551	0.699	0.094	0	Endothelial
FLT1	FLT1	0	1.98643674632212	0.701	0.048	0	Endothelial
ESAM1	ESAM	0	1.9725847828712	0.72	0.044	0	Endothelial
KLF42	KLF4	0	1.94605003230113	0.743	0.244	0	Endothelial
RAMP3	RAMP3	0	1.92468001695321	0.593	0.048	0	Endothelial
PALMD	PALMD	0	1.92370842278147	0.662	0.037	0	Endothelial
CALCRL	CALCRL	0	1.90583164445734	0.689	0.03	0	Endothelial
TACC11	TACC1	0	1.88636026771091	0.82	0.272	0	Endothelial
NOTCH4	NOTCH4	0	1.87347000694002	0.686	0.032	0	Endothelial
PODXL	PODXL	0	1.86874122419704	0.649	0.02	0	Endothelial
YBX31	YBX3	0	1.86841951783001	0.806	0.214	0	Endothelial
C10orf102	C10orf10	0	1.85997098724185	0.525	0.185	0	Endothelial
PCAT19	PCAT19	0	1.85144664441122	0.762	0.045	0	Endothelial
AKAP121	AKAP12	0	1.83796649954101	0.51	0.118	0	Endothelial
ARHGAP291	ARHGAP29	0	1.82545109807527	0.666	0.09	0	Endothelial
NPDC1	NPDC1	0	1.81317339726972	0.713	0.056	0	Endothelial
NFIB1	NFIB	0	1.80779427313243	0.72	0.129	0	Endothelial
ADGRL4	ADGRL4	0	1.80404395823124	0.695	0.027	0	Endothelial
BCAM2	BCAM	0	1.79761337533786	0.717	0.176	0	Endothelial
CD34	CD34	0	1.78067538136045	0.634	0.013	0	Endothelial
THBD	THBD	0	1.76927053569435	0.614	0.071	0	Endothelial
FAM107A	FAM107A	0	1.75675478888672	0.583	0.016	0	Endothelial
LDB2	LDB2	0	1.75639827230507	0.708	0.045	0	Endothelial
APOLD11	APOLD1	0	1.73911345712173	0.655	0.078	0	Endothelial
RNASE11	RNASE1	0	1.73265827813393	0.865	0.186	0	Endothelial
RDX1	RDX	0	1.71609367023173	0.77	0.286	0	Endothelial
MMRN2	MMRN2	0	1.69688598951176	0.633	0.02	0	Endothelial
LMNA2	LMNA	0	1.68173854391425	0.875	0.472	0	Endothelial
PTPRB	PTPRB	0	1.67927260576695	0.652	0.03	0	Endothelial
TMEM88	TMEM88	0	1.67887914811725	0.549	0.032	0	Endothelial
COL4A21	COL4A2	0	1.57216505603474	0.538	0.066	0	Endothelial
IFITM32	IFITM3	0	1.56482368316464	0.99	0.688	0	Endothelial
CD93	CD93	0	1.55862725603315	0.62	0.076	0	Endothelial
BTNL9	BTNL9	0	1.55445357668416	0.464	0.016	0	Endothelial
CDKN1A1	CDKN1A	0	1.544059244624	0.748	0.341	0	Endothelial
EFNB2	EFNB2	0	1.53545885487195	0.556	0.023	0	Endothelial
ICAM2	ICAM2	0	1.52824079607426	0.695	0.203	0	Endothelial
PRSS231	PRSS23	0	1.52684245400183	0.585	0.097	0	Endothelial
CDH5	CDH5	0	1.49809838889721	0.631	0.038	0	Endothelial
IGFBP41	IGFBP4	0	1.48962170841724	0.736	0.234	0	Endothelial
PDLIM11	PDLIM1	0	1.4838578104559	0.695	0.256	0	Endothelial
SPTBN12	SPTBN1	0	1.4749426264031	0.741	0.233	0	Endothelial
S1PR1	S1PR1	0	1.47279417297302	0.607	0.044	0	Endothelial
CNN32	CNN3	0	1.45223887505205	0.752	0.276	0	Endothelial
TM4SF18	TM4SF18	0	1.45208071036717	0.47	0.023	0	Endothelial
JAM2	JAM2	0	1.44873560171364	0.528	0.012	0	Endothelial
SEC14L1	SEC14L1	0	1.44298664270378	0.75	0.212	0	Endothelial
TGM2	TGM2	0	1.43988843873343	0.587	0.107	0	Endothelial
KLF21	KLF2	0	1.4391281063241	0.685	0.187	0	Endothelial
FBLN2	FBLN2	0	1.43816727750421	0.331	0.018	0	Endothelial
FOSB2	FOSB	0	1.43352834371523	0.84	0.507	0	Endothelial
ADAM15	ADAM15	0	1.42744462594478	0.573	0.095	0	Endothelial
STOM1	STOM	0	1.41789600385988	0.844	0.411	0	Endothelial
ADGRF51	ADGRF5	0	1.41690823275257	0.598	0.032	0	Endothelial
ANGPT21	ANGPT2	0	1.39652585609173	0.386	0.032	0	Endothelial
C8orf41	C8orf4	0	1.39298765808658	0.596	0.139	0	Endothelial
TMEM2041	TMEM204	0	1.39225188693889	0.5	0.038	0	Endothelial
TINAGL11	TINAGL1	0	1.39127904997597	0.575	0.062	0	Endothelial
TGFBR2	TGFBR2	0	1.39083566160128	0.689	0.185	0	Endothelial
SOX17	SOX17	0	1.39069887013359	0.44	0.015	0	Endothelial
MEF2C2	MEF2C	0	1.38437730806576	0.704	0.155	0	Endothelial
ANXA22	ANXA2	0	1.37341978367167	0.928	0.566	0	Endothelial
CYYR1	CYYR1	0	1.36870832425127	0.572	0.014	0	Endothelial
GJA41	GJA4	0	1.36545477759557	0.419	0.044	0	Endothelial
SRP14	SRP14	0	1.36130282365635	0.978	0.875	0	Endothelial
CD320	CD320	0	1.36123560502675	0.545	0.148	0	Endothelial
DUSP6	DUSP6	0	1.36053623011859	0.636	0.176	0	Endothelial
PLPP3	PLPP3	0	1.35335456109718	0.559	0.148	0	Endothelial
FILIP11	FILIP1	0	1.35231012315624	0.547	0.037	0	Endothelial
EDN1	EDN1	0	1.34733126848387	0.296	0.021	0	Endothelial
FOS2	FOS	0	1.34652837465641	0.938	0.772	0	Endothelial
WWTR1	WWTR1	0	1.33863834206367	0.582	0.06	0	Endothelial
RHOC1	RHOC	0	1.33259972906891	0.842	0.452	0	Endothelial
SOCS2	SOCS2	0	1.33171357974922	0.552	0.049	0	Endothelial
IL33	IL33	0	1.31201660905927	0.372	0.038	0	Endothelial
CCL14	CCL14	0	1.30726114259877	0.396	0.04	0	Endothelial
ARGLU11	ARGLU1	0	1.30619091754499	0.771	0.348	0	Endothelial
TIE1	TIE1	0	1.3056082553177	0.559	0.019	0	Endothelial
SNCG	SNCG	0	1.28110536767768	0.539	0.048	0	Endothelial
S100A161	S100A16	0	1.28090997219517	0.722	0.252	0	Endothelial
SEPW11	SEPW1	0	1.27460812461169	0.784	0.368	0	Endothelial
CYR611	CYR61	0	1.27297968406057	0.498	0.104	0	Endothelial
MAST4	MAST4	0	1.27099835778439	0.505	0.076	0	Endothelial
COX7A11	COX7A1	0	1.26578061612672	0.596	0.053	0	Endothelial
IL6ST1	IL6ST	0	1.26468566595825	0.723	0.278	0	Endothelial
GIMAP71	GIMAP7	0	1.26288146687115	0.679	0.194	0	Endothelial
CTNNB11	CTNNB1	0	1.24901719187705	0.755	0.399	0	Endothelial
NEDD9	NEDD9	0	1.23429945050612	0.694	0.236	0	Endothelial
DOCK9	DOCK9	0	1.23212724239911	0.555	0.038	0	Endothelial
JAG11	JAG1	0	1.23011269459427	0.415	0.036	0	Endothelial
PPP1R14A1	PPP1R14A	0	1.22202334617878	0.503	0.068	0	Endothelial
ITGA6	ITGA6	0	1.21788880942254	0.495	0.078	0	Endothelial
HEY1	HEY1	0	1.21771897427231	0.383	0.036	0	Endothelial
CTGF1	CTGF	0	1.21603918845612	0.349	0.088	0	Endothelial
MYCT1	MYCT1	0	1.21097110132643	0.549	0.02	0	Endothelial
SWAP70	SWAP70	0	1.2044592074539	0.596	0.124	0	Endothelial
VAMP51	VAMP5	0	1.20425809486474	0.826	0.472	0	Endothelial
RAC12	RAC1	0	1.20416525882859	0.877	0.57	0	Endothelial
VWA1	VWA1	0	1.20044954704987	0.387	0.064	0	Endothelial
PRKCDBP1	PRKCDBP	0	1.1926119678108	0.485	0.08	0	Endothelial
ABL21	ABL2	0	1.19081956133711	0.461	0.128	0	Endothelial
MGST21	MGST2	0	1.18278866255423	0.798	0.365	0	Endothelial
EMP22	EMP2	0	1.17209319563116	0.625	0.188	0	Endothelial
UACA1	UACA	0	1.16968149681736	0.522	0.082	0	Endothelial
DNASE1L3	DNASE1L3	0	1.16926841320694	0.519	0.147	0	Endothelial
CAV22	CAV2	0	1.16826723689081	0.615	0.137	0	Endothelial
CLEC3B	CLEC3B	0	1.160980158721	0.455	0.022	0	Endothelial
LMCD1	LMCD1	0	1.15498263011694	0.438	0.066	0	Endothelial
TSPAN7	TSPAN7	0	1.14942379677131	0.511	0.068	0	Endothelial
ADAMTS9	ADAMTS9	0	1.14898965715244	0.339	0.023	0	Endothelial
CCDC85B1	CCDC85B	0	1.14891469578739	0.677	0.293	0	Endothelial
WBP52	WBP5	0	1.14794200798085	0.701	0.22	0	Endothelial
PLK2	PLK2	0	1.14324768768772	0.503	0.079	0	Endothelial
KLF91	KLF9	0	1.13305033082322	0.612	0.206	0	Endothelial
NNMT1	NNMT	0	1.13035064754737	0.508	0.139	0	Endothelial
BST21	BST2	0	1.12668989662004	0.865	0.565	0	Endothelial
LIMCH1	LIMCH1	0	1.11843458705874	0.512	0.035	0	Endothelial
CD1512	CD151	0	1.10933316436022	0.719	0.307	0	Endothelial
GJA1	GJA1	0	1.1029116203112	0.392	0.006	0	Endothelial
GNAI21	GNAI2	0	1.10074207022703	0.715	0.311	0	Endothelial
ITGB11	ITGB1	0	1.0993096777712	0.837	0.494	0	Endothelial
JMJD1C	JMJD1C	0	1.09729336364976	0.681	0.295	0	Endothelial
RHOB3	RHOB	0	1.09585266570071	0.857	0.502	0	Endothelial
CRIM11	CRIM1	0	1.0863607765611	0.513	0.062	0	Endothelial
NEAT12	NEAT1	0	1.08280366776206	0.98	0.861	0	Endothelial
PLAT1	PLAT	0	1.07507954006626	0.362	0.026	0	Endothelial
ELK3	ELK3	0	1.07461062338595	0.537	0.056	0	Endothelial
HEG1	HEG1	0	1.07275565569796	0.481	0.053	0	Endothelial
CLIC41	CLIC4	0	1.07116552729439	0.54	0.126	0	Endothelial
S100A131	S100A13	0	1.06913340527491	0.657	0.248	0	Endothelial
IFITM22	IFITM2	0	1.06667188694516	0.957	0.697	0	Endothelial
KIAA0355	KIAA0355	0	1.0642099461646	0.537	0.091	0	Endothelial
PKIG1	PKIG	0	1.06208314123423	0.512	0.126	0	Endothelial
PIK3R3	PIK3R3	0	1.05864357360385	0.456	0.036	0	Endothelial
RAB132	RAB13	0	1.0578476573546	0.662	0.297	0	Endothelial
MIDN	MIDN	0	1.05498424089735	0.615	0.254	0	Endothelial
GNAS	GNAS	0	1.04610914364336	0.812	0.469	0	Endothelial
CYB5R32	CYB5R3	0	1.04546407004529	0.682	0.28	0	Endothelial
ADAMTS41	ADAMTS4	0	1.04225152303125	0.342	0.046	0	Endothelial
ARL21	ARL2	0	1.0417807432009	0.64	0.201	0	Endothelial
NOSTRIN	NOSTRIN	0	1.03883962574479	0.424	0.026	0	Endothelial
DLC11	DLC1	0	1.03328839244641	0.462	0.06	0	Endothelial
TPM41	TPM4	0	1.03253210371755	0.743	0.32	0	Endothelial
SOX7	SOX7	0	1.03181027308925	0.356	0.014	0	Endothelial
PTPRG	PTPRG	0	1.02658923924178	0.476	0.05	0	Endothelial
AIF1L	AIF1L	0	1.02194952598504	0.424	0.008	0	Endothelial
COL15A1	COL15A1	0	1.01902486368859	0.318	0.008	0	Endothelial
MALL	MALL	0	1.01566743386147	0.41	0.031	0	Endothelial
UTRN1	UTRN	0	1.01245229574359	0.597	0.189	0	Endothelial
FAM167B	FAM167B	0	1.00922200174342	0.397	0.037	0	Endothelial
ARL15	ARL15	0	1.00830880608376	0.434	0.037	0	Endothelial
LRRC321	LRRC32	0	1.00610206795071	0.391	0.028	0	Endothelial
KCTD121	KCTD12	2.88525421074443e-299	1.18324615707991	0.422	0.136	6.50769087233407e-295	Endothelial
OAZ21	OAZ2	8.80354211683019e-293	1.01682949321929	0.617	0.294	1.98563892445105e-288	Endothelial
CD362	CD36	3.68295616015233e-286	1.31069160829436	0.477	0.178	8.30690761922359e-282	Endothelial
ATP1A1	ATP1A1	6.06723235980329e-285	1.0816280087483	0.731	0.407	1.36846425875363e-280	Endothelial
JUNB3	JUNB	2.58367405260792e-243	1.04203140262244	0.93	0.745	5.82747682565716e-239	Endothelial
EGR12	EGR1	1.56569288495022e-237	1.07346718859586	0.679	0.359	3.53142030200522e-233	Endothelial
MYC1	MYC	8.79574144683869e-230	1.23236956824353	0.49	0.21	1.98387948333447e-225	Endothelial
S100A63	S100A6	1.96792067252083e-229	1.02546034259966	0.895	0.622	4.43864507687072e-225	Endothelial
JUN1	JUN	1.72089809117339e-223	1.08691707830729	0.862	0.686	3.88148564464158e-219	Endothelial
RGCC2	RGCC	1.34782471017298e-207	1.48910215989766	0.667	0.381	3.04001863379515e-203	Endothelial
CCL21	CCL2	3.38336033517367e-144	1.2351284266144	0.253	0.087	7.63116923598422e-140	Endothelial
FCN3	FCN3	0	6.09721223954268	0.991	0.151	0	LSEC
DNASE1L31	DNASE1L3	0	5.05959675991482	0.99	0.14	0	LSEC
CRHBP	CRHBP	0	4.86733007937824	0.957	0.066	0	LSEC
CLEC4G	CLEC4G	0	4.51458524869366	0.912	0.044	0	LSEC
FCN2	FCN2	0	4.39873813744267	0.901	0.037	0	LSEC
CLEC1B	CLEC1B	0	4.08342763743539	0.889	0.03	0	LSEC
AKAP122	AKAP12	0	3.59578978956132	0.865	0.114	0	LSEC
CTSL1	CTSL	0	3.54734762583457	0.94	0.413	0	LSEC
CCL141	CCL14	0	3.42071381650885	0.829	0.033	0	LSEC
PLPP31	PLPP3	0	3.29790503982441	0.844	0.145	0	LSEC
CLEC4M	CLEC4M	0	3.23014712415916	0.769	0.017	0	LSEC
IFI271	IFI27	0	3.10219050581986	0.975	0.307	0	LSEC
OIT3	OIT3	0	3.09774601784377	0.798	0.013	0	LSEC
SDPR1	SDPR	0	3.06210795695784	0.87	0.09	0	LSEC
HES13	HES1	0	2.95801914277482	0.821	0.325	0	LSEC
GNG112	GNG11	0	2.88593019471574	0.893	0.123	0	LSEC
CD363	CD36	0	2.87573530266636	0.843	0.172	0	LSEC
PCAT191	PCAT19	0	2.85148546067479	0.827	0.052	0	LSEC
STAB11	STAB1	0	2.83101141031826	0.732	0.066	0	LSEC
TSPAN71	TSPAN7	0	2.72466924751486	0.778	0.067	0	LSEC
APOLD12	APOLD1	0	2.71658749624534	0.679	0.084	0	LSEC
LIFR1	LIFR	0	2.71076305510497	0.743	0.038	0	LSEC
TIMP13	TIMP1	0	2.68452780668029	0.975	0.541	0	LSEC
RAMP31	RAMP3	0	2.65723636308226	0.778	0.05	0	LSEC
FAM167B1	FAM167B	0	2.65039787599811	0.667	0.034	0	LSEC
SOCS32	SOCS3	0	2.58687763441124	0.779	0.251	0	LSEC
TFPI21	TFPI2	0	2.57466135968402	0.57	0.024	0	LSEC
ENG2	ENG	0	2.55626442418933	0.795	0.099	0	LSEC
PRCP2	PRCP	0	2.53228565059763	0.843	0.285	0	LSEC
FCGR2B	FCGR2B	0	2.51039150654392	0.749	0.086	0	LSEC
ADM2	ADM	0	2.48819669573039	0.701	0.205	0	LSEC
APP2	APP	0	2.39916177895227	0.864	0.246	0	LSEC
IL331	IL33	0	2.39422034103271	0.711	0.033	0	LSEC
CD141	CD14	0	2.35671095988504	0.742	0.301	0	LSEC
MARCKSL12	MARCKSL1	0	2.28764676445642	0.825	0.329	0	LSEC
IL6ST2	IL6ST	0	2.27553018529587	0.804	0.282	0	LSEC
ID12	ID1	0	2.26241454052776	0.639	0.138	0	LSEC
ADAMTS42	ADAMTS4	0	2.25173535732606	0.501	0.046	0	LSEC
RBP12	RBP1	0	2.24240001238527	0.681	0.096	0	LSEC
LYVE1	LYVE1	0	2.2180437096218	0.676	0.064	0	LSEC
LDB21	LDB2	0	2.19124902677147	0.702	0.054	0	LSEC
C8orf42	C8orf4	0	2.18000480852278	0.673	0.143	0	LSEC
TIMP32	TIMP3	0	2.17875598594535	0.806	0.173	0	LSEC
HYAL21	HYAL2	0	2.16468571146856	0.717	0.154	0	LSEC
ADGRL41	ADGRL4	0	2.13982604615191	0.64	0.037	0	LSEC
ACP51	ACP5	0	2.11949975705485	0.708	0.189	0	LSEC
CD41	CD4	0	2.10644653585136	0.696	0.162	0	LSEC
MS4A6A1	MS4A6A	0	2.07266785379347	0.898	0.3	0	LSEC
HSPG21	HSPG2	0	2.0639110197882	0.692	0.076	0	LSEC
TGFBR21	TGFBR2	0	2.04447120727537	0.72	0.19	0	LSEC
IGFBP42	IGFBP4	0	2.04204125304071	0.74	0.24	0	LSEC
PTPRB1	PTPRB	0	2.03968992592595	0.65	0.037	0	LSEC
SPARC2	SPARC	0	2.02006313104495	0.856	0.168	0	LSEC
INSR1	INSR	0	2.01898233818749	0.665	0.206	0	LSEC
FLT11	FLT1	0	1.99692807088027	0.643	0.057	0	LSEC
TM4SF12	TM4SF1	0	1.98564723720258	0.853	0.263	0	LSEC
CETP1	CETP	0	1.97987048634021	0.589	0.09	0	LSEC
MRC11	MRC1	0	1.95091269451255	0.722	0.13	0	LSEC
BST22	BST2	0	1.926901277995	0.905	0.567	0	LSEC
NTN41	NTN4	0	1.91409195689307	0.615	0.032	0	LSEC
EGFL71	EGFL7	0	1.88439974306205	0.658	0.113	0	LSEC
TIMP23	TIMP2	0	1.85876173401174	0.667	0.153	0	LSEC
CLDN51	CLDN5	0	1.85134531258553	0.63	0.062	0	LSEC
RAMP21	RAMP2	0	1.82994868611527	0.618	0.093	0	LSEC
KLF43	KLF4	0	1.82249949591056	0.679	0.252	0	LSEC
NPDC11	NPDC1	0	1.80950027180155	0.636	0.066	0	LSEC
CNN33	CNN3	0	1.78972097489891	0.768	0.282	0	LSEC
S100A162	S100A16	0	1.7716912460551	0.733	0.258	0	LSEC
STAB2	STAB2	0	1.77119949674397	0.52	0.006	0	LSEC
F81	F8	0	1.77096658368506	0.564	0.047	0	LSEC
TFPI3	TFPI	0	1.7452304386115	0.818	0.285	0	LSEC
ADGRF52	ADGRF5	0	1.74312028974302	0.585	0.04	0	LSEC
MAF1	MAF	0	1.73634072618614	0.723	0.241	0	LSEC
MRO	MRO	0	1.73554056960305	0.429	0.017	0	LSEC
SGK12	SGK1	0	1.73433484656357	0.73	0.322	0	LSEC
KDR1	KDR	0	1.72784204129468	0.504	0.021	0	LSEC
VAMP52	VAMP5	0	1.71487841987722	0.854	0.476	0	LSEC
TINAGL12	TINAGL1	0	1.71034432454236	0.6	0.068	0	LSEC
TGM21	TGM2	0	1.70928939235125	0.592	0.113	0	LSEC
SEC14L11	SEC14L1	0	1.69999663497428	0.707	0.22	0	LSEC
NID12	NID1	0	1.69445266126251	0.533	0.112	0	LSEC
SLC9A3R21	SLC9A3R2	0	1.69111985782669	0.603	0.139	0	LSEC
FCGRT2	FCGRT	0	1.68994775121988	0.899	0.509	0	LSEC
EFNB21	EFNB2	0	1.68989752212582	0.491	0.031	0	LSEC
F2R2	F2R	0	1.6891291653204	0.661	0.107	0	LSEC
SOCS21	SOCS2	0	1.6661101257735	0.47	0.057	0	LSEC
RNASE12	RNASE1	0	1.66492014004794	0.702	0.198	0	LSEC
CXCL161	CXCL16	0	1.66116486795703	0.701	0.231	0	LSEC
DLC12	DLC1	0	1.64904771581601	0.513	0.063	0	LSEC
PRSS232	PRSS23	0	1.6452313634442	0.503	0.105	0	LSEC
CLEC3B1	CLEC3B	0	1.63588397310746	0.487	0.026	0	LSEC
PPFIBP12	PPFIBP1	0	1.61621102639693	0.542	0.078	0	LSEC
IFITM33	IFITM3	0	1.61372385649651	0.973	0.692	0	LSEC
EPAS12	EPAS1	0	1.60687787672492	0.656	0.176	0	LSEC
FXYD62	FXYD6	0	1.60532393483511	0.578	0.079	0	LSEC
TM4SF181	TM4SF18	0	1.6049818235561	0.516	0.027	0	LSEC
WARS2	WARS	0	1.59949664148592	0.603	0.152	0	LSEC
CCL23	CCL23	0	1.57952254155953	0.379	0.018	0	LSEC
LGMN1	LGMN	0	1.56894462476831	0.772	0.33	0	LSEC
C11orf962	C11orf96	0	1.56055585656114	0.429	0.059	0	LSEC
PDLIM12	PDLIM1	0	1.55933770787652	0.669	0.262	0	LSEC
RDX2	RDX	0	1.55380184027697	0.681	0.294	0	LSEC
DUSP51	DUSP5	0	1.55103859988215	0.552	0.139	0	LSEC
WBP53	WBP5	0	1.54818313343133	0.676	0.227	0	LSEC
ID32	ID3	0	1.54405376841684	0.64	0.201	0	LSEC
CD592	CD59	0	1.53931521716789	0.834	0.457	0	LSEC
MYCT11	MYCT1	0	1.52107395147804	0.519	0.027	0	LSEC
RELN	RELN	0	1.51581103206281	0.442	0.031	0	LSEC
CTSD1	CTSD	0	1.48512290544967	0.92	0.636	0	LSEC
DAB21	DAB2	0	1.48511786062434	0.617	0.204	0	LSEC
S100A132	S100A13	0	1.48255662306684	0.644	0.253	0	LSEC
NR2F1	NR2F1	0	1.45728390783913	0.446	0.054	0	LSEC
NOSTRIN1	NOSTRIN	0	1.45642278441253	0.469	0.03	0	LSEC
KLF92	KLF9	0	1.45370424088802	0.594	0.212	0	LSEC
PDK43	PDK4	0	1.45198541909801	0.789	0.348	0	LSEC
AP2S12	AP2S1	0	1.4259676738307	0.83	0.532	0	LSEC
A2M2	A2M	0	1.41677782519698	0.723	0.335	0	LSEC
COX7A12	COX7A1	0	1.4162322941359	0.501	0.062	0	LSEC
CFP1	CFP	0	1.41476443528704	0.557	0.119	0	LSEC
IL1R1	IL1R1	0	1.41341336517994	0.45	0.069	0	LSEC
LIMCH11	LIMCH1	0	1.39900508883999	0.474	0.042	0	LSEC
NRP12	NRP1	0	1.39868441606721	0.528	0.147	0	LSEC
INMT	INMT	0	1.39182397359464	0.277	0.016	0	LSEC
TCF42	TCF4	0	1.39126259824458	0.558	0.137	0	LSEC
SOX171	SOX17	0	1.38599765861291	0.333	0.023	0	LSEC
CCDC85B2	CCDC85B	0	1.37566975460932	0.684	0.298	0	LSEC
IGFBP72	IGFBP7	0	1.37152382120513	0.91	0.278	0	LSEC
CDH51	CDH5	0	1.36872084984273	0.476	0.049	0	LSEC
EHD3	EHD3	0	1.35840267661579	0.385	0.013	0	LSEC
TGFBR3	TGFBR3	0	1.35037680996357	0.467	0.058	0	LSEC
RAPGEF51	RAPGEF5	0	1.34336663121133	0.438	0.042	0	LSEC
ECM11	ECM1	0	1.32138239108975	0.381	0.028	0	LSEC
GJA42	GJA4	0	1.31885105554071	0.397	0.049	0	LSEC
MEF2C3	MEF2C	0	1.31189049302131	0.584	0.164	0	LSEC
SH3BP52	SH3BP5	0	1.30288466424199	0.578	0.2	0	LSEC
PVALB	PVALB	0	1.26495680127772	0.355	0.011	0	LSEC
IL13RA2	IL13RA2	0	1.26184869548278	0.371	0.028	0	LSEC
C1QTNF11	C1QTNF1	0	1.26032257409475	0.419	0.027	0	LSEC
VMO11	VMO1	0	1.25942500935308	0.479	0.106	0	LSEC
ARHGAP292	ARHGAP29	0	1.25884663526096	0.479	0.102	0	LSEC
NPY1R	NPY1R	0	1.23636130736566	0.356	0.008	0	LSEC
NOTCH41	NOTCH4	0	1.23562638906777	0.445	0.046	0	LSEC
ITPRIP1	ITPRIP	0	1.22619351481465	0.455	0.081	0	LSEC
PDE2A1	PDE2A	0	1.21999720066177	0.406	0.023	0	LSEC
PLAC82	PLAC8	0	1.20916515080739	0.672	0.237	0	LSEC
EDNRB2	EDNRB	0	1.1862760471601	0.353	0.06	0	LSEC
WWTR11	WWTR1	0	1.1858360136632	0.404	0.071	0	LSEC
C4orf321	C4orf32	0	1.18470745324288	0.405	0.086	0	LSEC
LPAR62	LPAR6	0	1.17225518470363	0.471	0.13	0	LSEC
MMRN21	MMRN2	0	1.15634133424646	0.419	0.033	0	LSEC
MEG31	MEG3	0	1.15100201078663	0.382	0.056	0	LSEC
PTRF2	PTRF	0	1.14693073592973	0.481	0.093	0	LSEC
GPM6A	GPM6A	0	1.14601118940413	0.342	0.008	0	LSEC
CD931	CD93	0	1.14457341372569	0.408	0.088	0	LSEC
FEZ1	FEZ1	0	1.14418207851135	0.393	0.07	0	LSEC
NR2F22	NR2F2	0	1.13630933634199	0.393	0.091	0	LSEC
TEK1	TEK	0	1.12920680634753	0.373	0.018	0	LSEC
S1PR11	S1PR1	0	1.12452429324429	0.406	0.056	0	LSEC
MAN1C1	MAN1C1	0	1.12391452373211	0.317	0.03	0	LSEC
NRP21	NRP2	0	1.1223202504953	0.403	0.062	0	LSEC
COL4A12	COL4A1	0	1.11737386125122	0.426	0.068	0	LSEC
ITM2B3	ITM2B	0	1.10860268879396	0.97	0.813	0	LSEC
HECW21	HECW2	0	1.09206320171432	0.33	0.018	0	LSEC
HLA-E2	HLA-E	0	1.09050162256362	0.984	0.872	0	LSEC
SMTN2	SMTN	0	1.08046916303176	0.408	0.087	0	LSEC
SEMA6A	SEMA6A	0	1.07698232410187	0.368	0.065	0	LSEC
RASIP11	RASIP1	0	1.0596323154384	0.349	0.025	0	LSEC
SLC7A8	SLC7A8	0	1.05365883910879	0.338	0.041	0	LSEC
ESAM2	ESAM	0	1.04868382997213	0.4	0.061	0	LSEC
EMCN1	EMCN	0	1.04351245782747	0.358	0.037	0	LSEC
CALCRL1	CALCRL	0	1.03490481297311	0.376	0.046	0	LSEC
DLL1	DLL1	0	1.03051996431254	0.272	0.026	0	LSEC
ROBO41	ROBO4	0	1.01066669884381	0.336	0.02	0	LSEC
BMPER	BMPER	0	1.0052097022637	0.28	0.005	0	LSEC
STOM2	STOM	4.99469087885683e-293	1.44460948534681	0.761	0.419	1.12655252772616e-288	LSEC
TFF31	TFF3	1.07060021074694e-292	1.06091971932616	0.356	0.08	2.41473877533972e-288	LSEC
GBP41	GBP4	2.02093401117117e-288	1.10816265376169	0.463	0.135	4.55821666219656e-284	LSEC
EGR13	EGR1	2.70977648606393e-287	1.96822237762174	0.72	0.362	6.11190086431719e-283	LSEC
SEPP12	SEPP1	6.64230963687297e-283	1.05259663378385	0.958	0.566	1.4981729385967e-278	LSEC
PLTP2	PLTP	9.08001264590087e-283	1.20312393488948	0.448	0.132	2.04799685228294e-278	LSEC
YES11	YES1	3.50702327340471e-280	1.15223194787445	0.435	0.128	7.91009099316433e-276	LSEC
PHACTR22	PHACTR2	3.87499247265157e-278	1.17508034033114	0.501	0.168	8.74004552206562e-274	LSEC
FAM43A1	FAM43A	6.05189435127048e-276	1.03208984032409	0.314	0.067	1.36500477092906e-271	LSEC
HSP90B11	HSP90B1	6.73594050281208e-272	1.33868476771126	0.893	0.66	1.51929138040926e-267	LSEC
KLF22	KLF2	7.76265300664554e-269	1.39871572885906	0.552	0.196	1.7508663856489e-264	LSEC
TACC12	TACC1	1.65259760159872e-263	1.37447647464788	0.64	0.283	3.72743389040591e-259	LSEC
POLR2L1	POLR2L	1.70602946247617e-260	1.0748130249471	0.928	0.756	3.847949452615e-256	LSEC
ST6GAL11	ST6GAL1	1.99042344942889e-260	1.2480700101671	0.521	0.199	4.48940009018686e-256	LSEC
RHOC2	RHOC	3.35051566229111e-258	1.21569210009439	0.772	0.459	7.55708807629759e-254	LSEC
CCL22	CCL2	6.35385061403226e-250	2.03559764970477	0.344	0.087	1.43311100599498e-245	LSEC
HIPK2	HIPK2	3.42825836068723e-247	1.12648954600495	0.461	0.158	7.73243673253005e-243	LSEC
HIF1A1	HIF1A	1.09523946845998e-240	1.34566006227513	0.609	0.278	2.47031262111148e-236	LSEC
CDKN1A2	CDKN1A	6.87292366772554e-234	1.51301742834132	0.667	0.348	1.5501879332555e-229	LSEC
UGCG2	UGCG	2.94437767099783e-233	1.23146944740866	0.453	0.161	6.6410438369356e-229	LSEC
CD813	CD81	1.55535198683449e-232	1.20032702194056	0.616	0.289	3.50809640630519e-228	LSEC
NEAT13	NEAT1	3.3026792086919e-231	1.23089950901305	0.94	0.864	7.44919295520459e-227	LSEC
NFIB2	NFIB	6.39328986467321e-231	1.06016047988495	0.431	0.144	1.44200652897704e-226	LSEC
POMP2	POMP	1.8830950358488e-224	1.02757136862621	0.902	0.724	4.24732085335697e-220	LSEC
DAAM12	DAAM1	1.92412771152474e-223	1.01672763388286	0.418	0.14	4.33987005334404e-219	LSEC
NCOA71	NCOA7	5.43053478439812e-222	1.20632447016459	0.493	0.188	1.224857120621e-217	LSEC
MGST22	MGST2	1.65931064134688e-218	1.25768335539923	0.676	0.374	3.74257515155789e-214	LSEC
GSTO12	GSTO1	1.17581892088212e-217	1.18975495549065	0.784	0.532	2.65205957604962e-213	LSEC
ICAM21	ICAM2	2.23990864947208e-217	1.04950757158564	0.538	0.213	5.05211395888429e-213	LSEC
NGFRAP13	NGFRAP1	1.10203157510871e-214	1.04785582359067	0.642	0.299	2.4856322176577e-210	LSEC
PDLIM31	PDLIM3	2.02887835623752e-214	1.09723442691657	0.333	0.093	4.57613513249373e-210	LSEC
TCN22	TCN2	8.21100591310315e-214	1.04396282313244	0.408	0.138	1.85199238370042e-209	LSEC
GYPC1	GYPC	6.16744142636336e-212	1.00121290782964	0.711	0.361	1.39106641371626e-207	LSEC
LY961	LY96	1.76047113252764e-210	1.04172067505332	0.654	0.308	3.97074263941608e-206	LSEC
THBD1	THBD	2.06371718072018e-210	1.15490472187037	0.322	0.085	4.65471410111437e-206	LSEC
AP1S22	AP1S2	2.39774611717965e-209	1.12865624243136	0.594	0.271	5.4081163672987e-205	LSEC
ADD3	ADD3	1.05797047806342e-202	1.06673244593975	0.499	0.199	2.38625241327205e-198	LSEC
FKBP1A2	FKBP1A	1.01096405601735e-199	1.03832889569113	0.798	0.561	2.28022942834712e-195	LSEC
SPTBN13	SPTBN1	1.08999865828912e-198	1.07862371302915	0.537	0.244	2.45849197377111e-194	LSEC
CLTA2	CLTA	1.62356132936546e-196	1.14129704924521	0.711	0.443	3.6619425783838e-192	LSEC
UPP12	UPP1	2.37039353879495e-189	1.14225570754712	0.572	0.274	5.34642262675202e-185	LSEC
YBX32	YBX3	2.32644978722948e-187	1.21312262745741	0.524	0.228	5.2473074950961e-183	LSEC
ICAM12	ICAM1	4.78376803015277e-184	1.46581774076263	0.548	0.259	1.07897887920096e-179	LSEC
RHOB4	RHOB	1.73565762994777e-183	1.09843616304564	0.798	0.508	3.91477578434719e-179	LSEC
SLC38A22	SLC38A2	1.00685103126031e-179	1.18032253325961	0.663	0.4	2.27095250100762e-175	LSEC
JUND2	JUND	2.92855738073194e-173	1.17180295955947	0.838	0.667	6.60536117224089e-169	LSEC
CALU2	CALU	4.2512312228067e-170	1.05410425646782	0.511	0.247	9.5886520230405e-166	LSEC
MIDN1	MIDN	2.16806239058142e-163	1.08268441958036	0.544	0.26	4.8900647219564e-159	LSEC
RAB11A1	RAB11A	5.34658349666972e-158	1.00457514930999	0.645	0.403	1.20592190767386e-153	LSEC
TMEM371	TMEM37	2.16252448763726e-157	1.07806611382683	0.478	0.232	4.87757398186584e-153	LSEC
DUSP61	DUSP6	9.8129596717581e-154	1.09277692942868	0.44	0.186	2.21331305396504e-149	LSEC
IFI63	IFI6	5.42562849935619e-151	1.08528519441892	0.632	0.363	1.22375050802979e-146	LSEC
EMP12	EMP1	2.21246435685829e-143	1.1412478898683	0.292	0.093	4.99021335689386e-139	LSEC
MT2A3	MT2A	7.67656516153967e-128	1.0052135772872	0.932	0.777	1.73144927218527e-123	LSEC
MYC2	MYC	1.33997622759897e-122	1.32814727731933	0.434	0.214	3.02231638134948e-118	LSEC
ETS22	ETS2	1.45665349733217e-111	1.00659432725341	0.481	0.268	3.28548196323271e-107	LSEC
MT1G	MT1G	0	5.83168894334256	0.824	0.251	0	Hepatocytes
SAA1	SAA1	0	4.26628857911927	0.688	0.125	0	Hepatocytes
HAMP	HAMP	0	4.12291897389423	0.645	0.05	0	Hepatocytes
MT1H	MT1H	0	3.87301462649599	0.614	0.061	0	Hepatocytes
ORM11	ORM1	0	3.81395049011538	0.8	0.386	0	Hepatocytes
APOC31	APOC3	0	3.79339309829188	0.857	0.585	0	Hepatocytes
SAA41	SAA4	0	3.79298673954912	0.744	0.144	0	Hepatocytes
MT1F	MT1F	0	3.76669122390518	0.833	0.144	0	Hepatocytes
HP1	HP	0	3.73317434776774	0.816	0.323	0	Hepatocytes
ORM21	ORM2	0	3.68353768233532	0.746	0.275	0	Hepatocytes
MT1E2	MT1E	0	3.61349679127479	0.944	0.286	0	Hepatocytes
NNMT2	NNMT	0	3.233440701664	0.747	0.137	0	Hepatocytes
MT1X2	MT1X	0	3.1947364806387	0.88	0.46	0	Hepatocytes
ALDOB1	ALDOB	0	3.18769887301793	0.77	0.234	0	Hepatocytes
MT1M2	MT1M	0	3.18229648924243	0.772	0.094	0	Hepatocytes
HPX1	HPX	0	3.10829188025728	0.733	0.253	0	Hepatocytes
FABP11	FABP1	0	3.01793057129535	0.785	0.352	0	Hepatocytes
MT2A4	MT2A	0	2.98246748208335	0.971	0.776	0	Hepatocytes
CYP2E11	CYP2E1	0	2.87557253075488	0.758	0.215	0	Hepatocytes
TTR1	TTR	0	2.86913029655375	0.883	0.493	0	Hepatocytes
FGA1	FGA	0	2.86498133519442	0.81	0.338	0	Hepatocytes
APCS1	APCS	0	2.8631977747923	0.826	0.186	0	Hepatocytes
SAA2	SAA2	0	2.84385569343256	0.513	0.047	0	Hepatocytes
FGB1	FGB	0	2.77567299872386	0.805	0.372	0	Hepatocytes
APOA11	APOA1	0	2.75549821409231	0.838	0.611	0	Hepatocytes
ASS11	ASS1	0	2.71547592195069	0.763	0.223	0	Hepatocytes
CRP1	CRP	0	2.67671732242217	0.609	0.094	0	Hepatocytes
APOC21	APOC2	0	2.65760855728413	0.733	0.252	0	Hepatocytes
C31	C3	0	2.622430950738	0.793	0.329	0	Hepatocytes
ANG1	ANG	0	2.54467675641588	0.84	0.3	0	Hepatocytes
DEFB11	DEFB1	0	2.54235814891764	0.693	0.158	0	Hepatocytes
CFHR31	CFHR3	0	2.49985260427405	0.667	0.088	0	Hepatocytes
MAT1A1	MAT1A	0	2.49236699166389	0.716	0.179	0	Hepatocytes
TAT1	TAT	0	2.49161159981436	0.723	0.162	0	Hepatocytes
AZGP11	AZGP1	0	2.47757888051374	0.819	0.245	0	Hepatocytes
PCK11	PCK1	0	2.41001476580572	0.741	0.215	0	Hepatocytes
ALB1	ALB	0	2.38796501664941	0.98	0.73	0	Hepatocytes
CPS11	CPS1	0	2.37898869941799	0.649	0.134	0	Hepatocytes
HPD1	HPD	0	2.33172440108684	0.748	0.154	0	Hepatocytes
FGG1	FGG	0	2.31119255529085	0.867	0.378	0	Hepatocytes
C9	C9	0	2.28349891304249	0.622	0.025	0	Hepatocytes
RBP41	RBP4	0	2.25837153634727	0.898	0.477	0	Hepatocytes
AGXT1	AGXT	0	2.25812336143108	0.758	0.258	0	Hepatocytes
CFHR21	CFHR2	0	2.22475680738673	0.682	0.176	0	Hepatocytes
ADH1B1	ADH1B	0	2.17313691242187	0.753	0.226	0	Hepatocytes
ADH41	ADH4	0	2.15772562177303	0.696	0.125	0	Hepatocytes
FBP11	FBP1	0	2.15131085651452	0.735	0.178	0	Hepatocytes
APOA51	APOA5	0	2.10335722641381	0.662	0.141	0	Hepatocytes
SERPING12	SERPING1	0	2.06454439862368	0.897	0.398	0	Hepatocytes
TF1	TF	0	2.03159581570748	0.727	0.363	0	Hepatocytes
APOH1	APOH	0	2.02500835463037	0.836	0.424	0	Hepatocytes
DCXR1	DCXR	0	2.00001133111707	0.811	0.442	0	Hepatocytes
TTC36	TTC36	0	1.98874613573452	0.656	0.058	0	Hepatocytes
AMBP1	AMBP	0	1.97868484378784	0.948	0.503	0	Hepatocytes
HRSP121	HRSP12	0	1.95713179873171	0.776	0.254	0	Hepatocytes
CYP2C91	CYP2C9	0	1.89643835395771	0.662	0.122	0	Hepatocytes
A1BG1	A1BG	0	1.88409708628518	0.684	0.313	0	Hepatocytes
CYP2C81	CYP2C8	0	1.84414430451387	0.639	0.117	0	Hepatocytes
FGL11	FGL1	0	1.83958177791272	0.759	0.281	0	Hepatocytes
FXYD12	FXYD1	0	1.80956184818411	0.695	0.188	0	Hepatocytes
SERPINC11	SERPINC1	0	1.80936629206934	0.697	0.251	0	Hepatocytes
FTCD1	FTCD	0	1.80596754872368	0.71	0.148	0	Hepatocytes
CFB1	CFB	0	1.77850724840077	0.706	0.254	0	Hepatocytes
GSTA11	GSTA1	0	1.77671599139945	0.758	0.299	0	Hepatocytes
HMGCS21	HMGCS2	0	1.76869484686171	0.715	0.234	0	Hepatocytes
GNMT	GNMT	0	1.76740236767749	0.616	0.07	0	Hepatocytes
CYB5A1	CYB5A	0	1.76242512230655	0.941	0.432	0	Hepatocytes
MGST11	MGST1	0	1.74439769982308	0.905	0.357	0	Hepatocytes
PLG1	PLG	0	1.74336304999495	0.651	0.231	0	Hepatocytes
CPB21	CPB2	0	1.74101638674047	0.794	0.206	0	Hepatocytes
TDO21	TDO2	0	1.6908039716761	0.679	0.162	0	Hepatocytes
GC1	GC	0	1.68008585649779	0.925	0.322	0	Hepatocytes
SDS2	SDS	0	1.67923642973557	0.611	0.154	0	Hepatocytes
SULT2A11	SULT2A1	0	1.63386350916181	0.653	0.192	0	Hepatocytes
HSD17B61	HSD17B6	0	1.61728933025184	0.675	0.209	0	Hepatocytes
VTN1	VTN	0	1.61273506528518	0.953	0.463	0	Hepatocytes
ITIH11	ITIH1	0	1.59144635547338	0.667	0.24	0	Hepatocytes
C8G1	C8G	0	1.58689172328842	0.653	0.215	0	Hepatocytes
APOC4-APOC21	APOC4-APOC2	0	1.56504422990369	0.652	0.185	0	Hepatocytes
C1S2	C1S	0	1.5596011529194	0.715	0.265	0	Hepatocytes
ATF5	ATF5	0	1.54436566077199	0.584	0.132	0	Hepatocytes
CFHR11	CFHR1	0	1.52439403359609	0.708	0.262	0	Hepatocytes
ADH1A1	ADH1A	0	1.52083000272513	0.591	0.149	0	Hepatocytes
ACAA11	ACAA1	0	1.5200494085048	0.727	0.282	0	Hepatocytes
SERPINA31	SERPINA3	0	1.51605789407117	0.618	0.069	0	Hepatocytes
ECHS11	ECHS1	0	1.5046280280866	0.82	0.415	0	Hepatocytes
ADH1C1	ADH1C	0	1.50308627923375	0.678	0.158	0	Hepatocytes
UGT2B71	UGT2B7	0	1.5019260422567	0.606	0.155	0	Hepatocytes
C1R2	C1R	0	1.49371749287932	0.697	0.204	0	Hepatocytes
AFM1	AFM	0	1.49093262645863	0.554	0.074	0	Hepatocytes
ACAA21	ACAA2	0	1.48767334793002	0.805	0.327	0	Hepatocytes
GATM1	GATM	0	1.48424287838057	0.832	0.307	0	Hepatocytes
ASGR21	ASGR2	0	1.47564561208892	0.717	0.206	0	Hepatocytes
IGF21	IGF2	0	1.46904323211761	0.537	0.03	0	Hepatocytes
APOB1	APOB	0	1.467768695624	0.676	0.28	0	Hepatocytes
CLU1	CLU	0	1.45762034810037	0.949	0.459	0	Hepatocytes
C4BPB1	C4BPB	0	1.44607589482269	0.67	0.188	0	Hepatocytes
F21	F2	0	1.43866872645655	0.665	0.274	0	Hepatocytes
UQCRQ1	UQCRQ	0	1.4209197539881	0.968	0.693	0	Hepatocytes
AADAC1	AADAC	0	1.40855825323094	0.646	0.179	0	Hepatocytes
ALDH21	ALDH2	0	1.40058459338659	0.75	0.31	0	Hepatocytes
HRG1	HRG	0	1.38946663974453	0.681	0.235	0	Hepatocytes
PAH1	PAH	0	1.38474602685741	0.731	0.186	0	Hepatocytes
ARG11	ARG1	0	1.37447672598232	0.586	0.162	0	Hepatocytes
RNASE41	RNASE4	0	1.37189845342929	0.7	0.159	0	Hepatocytes
KNG11	KNG1	0	1.36361152810677	0.716	0.273	0	Hepatocytes
MASP21	MASP2	0	1.3561223151351	0.602	0.15	0	Hepatocytes
HGD1	HGD	0	1.34803172903502	0.623	0.195	0	Hepatocytes
MT-ND4L1	MT-ND4L	0	1.34481701918321	0.872	0.616	0	Hepatocytes
HSD11B1	HSD11B1	0	1.32951013662984	0.545	0.07	0	Hepatocytes
IGFBP11	IGFBP1	0	1.32692524587216	0.695	0.218	0	Hepatocytes
PON11	PON1	0	1.32501767382619	0.618	0.175	0	Hepatocytes
SERPINA12	SERPINA1	0	1.32479104426599	0.986	0.679	0	Hepatocytes
CP1	CP	0	1.32270299212871	0.623	0.204	0	Hepatocytes
TMEM176A1	TMEM176A	0	1.31629640076718	0.791	0.369	0	Hepatocytes
ANGPTL31	ANGPTL3	0	1.30912215517757	0.641	0.211	0	Hepatocytes
SLC38A41	SLC38A4	0	1.30042170495344	0.535	0.095	0	Hepatocytes
CYP3A51	CYP3A5	0	1.30032242056488	0.599	0.196	0	Hepatocytes
SLPI1	SLPI	0	1.29669634561878	0.697	0.14	0	Hepatocytes
CYP2D61	CYP2D6	0	1.29045470347703	0.659	0.202	0	Hepatocytes
ITIH31	ITIH3	0	1.28270804032029	0.622	0.208	0	Hepatocytes
SERPINA41	SERPINA4	0	1.27701708107139	0.665	0.148	0	Hepatocytes
MT-ND42	MT-ND4	0	1.27540964137878	0.991	0.991	0	Hepatocytes
CYP2A7	CYP2A7	0	1.27084527365688	0.487	0.067	0	Hepatocytes
SLC25A47	SLC25A47	0	1.264055600376	0.536	0.061	0	Hepatocytes
ASGR11	ASGR1	0	1.22999512613496	0.696	0.268	0	Hepatocytes
SERPINF21	SERPINF2	0	1.22837546419559	0.61	0.2	0	Hepatocytes
SPP21	SPP2	0	1.22573097719714	0.548	0.117	0	Hepatocytes
MPC11	MPC1	0	1.21918729677654	0.718	0.326	0	Hepatocytes
RBP51	RBP5	0	1.21630899093859	0.576	0.147	0	Hepatocytes
NDUFB13	NDUFB1	0	1.20766105037271	0.903	0.627	0	Hepatocytes
GADD45G	GADD45G	0	1.20003486976284	0.548	0.16	0	Hepatocytes
C4BPA1	C4BPA	0	1.19295010240224	0.601	0.169	0	Hepatocytes
SLC27A51	SLC27A5	0	1.19249520512385	0.606	0.194	0	Hepatocytes
LINC00844	LINC00844	0	1.18510364416745	0.487	0.058	0	Hepatocytes
CYP4A111	CYP4A11	0	1.180706795641	0.539	0.106	0	Hepatocytes
NTHL12	NTHL1	0	1.17314615594688	0.582	0.151	0	Hepatocytes
SLC22A1	SLC22A1	0	1.15973701584763	0.524	0.06	0	Hepatocytes
CFH2	CFH	0	1.15779126389458	0.665	0.273	0	Hepatocytes
RDH161	RDH16	0	1.15352557139512	0.534	0.104	0	Hepatocytes
ERRFI11	ERRFI1	0	1.13428833981666	0.742	0.268	0	Hepatocytes
LRG12	LRG1	0	1.13245002702268	0.578	0.144	0	Hepatocytes
G6PC1	G6PC	0	1.12782900032032	0.542	0.117	0	Hepatocytes
SERPINA111	SERPINA11	0	1.12404251996728	0.534	0.087	0	Hepatocytes
GLYAT1	GLYAT	0	1.11242610883536	0.518	0.081	0	Hepatocytes
LEAP21	LEAP2	0	1.10166084813952	0.688	0.24	0	Hepatocytes
PIGR	PIGR	0	1.09986251754732	0.301	0.053	0	Hepatocytes
SERPINA61	SERPINA6	0	1.09960471110667	0.694	0.22	0	Hepatocytes
NR0B21	NR0B2	0	1.09685931034624	0.545	0.127	0	Hepatocytes
LECT21	LECT2	0	1.09552646408221	0.5	0.087	0	Hepatocytes
APOF	APOF	0	1.08400150566279	0.477	0.04	0	Hepatocytes
SLC2A21	SLC2A2	0	1.08090396646466	0.659	0.185	0	Hepatocytes
BAAT1	BAAT	0	1.07312374295388	0.656	0.209	0	Hepatocytes
PROC1	PROC	0	1.06154240171363	0.595	0.169	0	Hepatocytes
SORBS22	SORBS2	0	1.05331896493544	0.518	0.136	0	Hepatocytes
PXMP21	PXMP2	0	1.04586649191401	0.641	0.201	0	Hepatocytes
PON31	PON3	0	1.04484120013562	0.54	0.147	0	Hepatocytes
LCAT	LCAT	0	1.04205122608864	0.489	0.036	0	Hepatocytes
ACSM2A1	ACSM2A	0	1.04100033916146	0.54	0.124	0	Hepatocytes
COL18A14	COL18A1	0	1.03901345459592	0.63	0.198	0	Hepatocytes
SERPINA51	SERPINA5	0	1.02238835031221	0.581	0.157	0	Hepatocytes
C51	C5	0	1.01667778862713	0.513	0.138	0	Hepatocytes
ECHDC21	ECHDC2	0	1.01626917990623	0.614	0.196	0	Hepatocytes
CYP4F31	CYP4F3	0	1.015631107471	0.511	0.116	0	Hepatocytes
METTL7A1	METTL7A	0	1.00943494741464	0.674	0.267	0	Hepatocytes
UGT2B101	UGT2B10	0	1.00848186665509	0.472	0.091	0	Hepatocytes
CFHR4	CFHR4	0	1.00614352828016	0.439	0.033	0	Hepatocytes
RGN1	RGN	2.09262921916339e-305	1.01461822891028	0.457	0.132	4.71992520382304e-301	Hepatocytes
PEBP11	PEBP1	5.06291051076228e-303	1.17986831758774	0.94	0.586	1.14193946570243e-298	Hepatocytes
MT-ATP62	MT-ATP6	5.56494364612881e-303	1.21788266250041	0.989	0.983	1.25517303938435e-298	Hepatocytes
MT-CO32	MT-CO3	3.1539433032357e-297	1.17941545251165	0.992	0.995	7.11371912044812e-293	Hepatocytes
APOC11	APOC1	1.21400439796161e-295	2.02025382581901	0.874	0.677	2.73818691960241e-291	Hepatocytes
GRHPR1	GRHPR	1.15782198805742e-272	1.10666843721777	0.735	0.334	2.61146749406351e-268	Hepatocytes
MT-ND12	MT-ND1	2.50901343370004e-272	1.12482654332938	0.943	0.931	5.65907979971043e-268	Hepatocytes
CYP3A4	CYP3A4	7.62625222679208e-272	1.67953318812513	0.325	0.075	1.72010118975295e-267	Hepatocytes
MT-ND22	MT-ND2	3.64674655702717e-271	1.07424615058259	0.977	0.98	8.22523685937478e-267	Hepatocytes
MT-CYB2	MT-CYB	1.14115744253309e-269	1.02671631430364	0.981	0.978	2.57388061163338e-265	Hepatocytes
KRT181	KRT18	2.3492493440077e-269	1.62017529640809	0.799	0.328	5.29873189540938e-265	Hepatocytes
TM4SF41	TM4SF4	5.491505187599e-268	2.05748905585768	0.662	0.255	1.23860899506295e-263	Hepatocytes
ACAT11	ACAT1	1.15883328695336e-265	1.21303222380085	0.677	0.31	2.6137484787233e-261	Hepatocytes
ACSL12	ACSL1	1.57974283506196e-264	1.09742462335968	0.614	0.26	3.56310996448225e-260	Hepatocytes
GAMT1	GAMT	1.79423552233702e-262	1.00534624691833	0.65	0.266	4.04689822063114e-258	Hepatocytes
ETFB1	ETFB	9.96439888341731e-249	1.07409959797373	0.819	0.448	2.24747016815478e-244	Hepatocytes
ADI11	ADI1	1.07691464974063e-247	1.17681006239266	0.799	0.411	2.42898099249e-243	Hepatocytes
MT-ND52	MT-ND5	1.0553754939906e-245	1.04674302776408	0.913	0.788	2.3803994266958e-241	Hepatocytes
FN12	FN1	2.02714674225856e-238	1.20797495033993	0.657	0.313	4.57222947716419e-234	Hepatocytes
SOD11	SOD1	7.23653255226107e-225	1.00649249493301	0.935	0.723	1.63219991716249e-220	Hepatocytes
RHOB5	RHOB	1.33682473416793e-218	1.15214561167003	0.895	0.505	3.01520818791576e-214	Hepatocytes
APOA21	APOA2	1.88277749514905e-218	1.5259135141228	0.855	0.683	4.24660464030868e-214	Hepatocytes
KRT81	KRT8	1.67637739160111e-215	1.88484121176824	0.714	0.318	3.7810692067563e-211	Hepatocytes
C8orf43	C8orf4	1.01584353500201e-214	1.06146050548697	0.451	0.148	2.29123509319702e-210	Hepatocytes
PTMS4	PTMS	1.16140412505275e-212	1.03597383974737	0.728	0.383	2.61954700405647e-208	Hepatocytes
FXYD2	FXYD2	3.34983128889167e-210	2.91321969573485	0.273	0.069	7.55554447209516e-206	Hepatocytes
A2M3	A2M	5.80330066559918e-168	1.18256141496453	0.621	0.337	1.30893446512589e-163	Hepatocytes
ANXA41	ANXA4	2.43170166580799e-114	2.32045974446279	0.522	0.286	5.48470310722992e-110	Hepatocytes
ELF31	ELF3	1.41538157655004e-65	1.41511878044782	0.305	0.157	3.19239314590862e-61	Hepatocytes
IGHG1	IGHG1	0	7.87062671636159	0.965	0.368	0	B cells
IGHG4	IGHG4	0	7.76952019303635	0.936	0.324	0	B cells
IGHG3	IGHG3	0	7.76592873000696	0.965	0.392	0	B cells
JCHAIN	JCHAIN	0	6.32610336080006	0.857	0.138	0	B cells
IGHG2	IGHG2	0	6.10394154814923	0.796	0.063	0	B cells
IGLL5	IGLL5	0	4.37974244503781	0.297	0.011	0	B cells
MZB1	MZB1	0	3.81247325760571	0.991	0.04	0	B cells
IGKV1-12	IGKV1-12	0	2.58440050130288	0.399	0.015	0	B cells
SSR4	SSR4	0	2.43179992413106	0.997	0.731	0	B cells
DERL3	DERL3	0	2.26274770911929	0.896	0.043	0	B cells
ITM2C1	ITM2C	0	1.7537975612549	0.872	0.144	0	B cells
FKBP111	FKBP11	0	1.56206476798675	0.967	0.344	0	B cells
CD79A	CD79A	0	1.34780089765552	0.782	0.04	0	B cells
IGLV6-57	IGLV6-57	0	1.23215905750582	0.297	0.006	0	B cells
IGKV4-1	IGKV4-1	0	1.06604202909315	0.311	0.025	0	B cells
TNFRSF17	TNFRSF17	0	1.03451328341749	0.574	0.004	0	B cells
IGLC3	IGLC3	1.78291544237566e-283	7.8614437239088	0.785	0.229	4.02136578027831e-279	B cells
IGLV2-14	IGLV2-14	3.63843413828676e-283	1.92777911919228	0.272	0.028	8.20648819890579e-279	B cells
IGHM	IGHM	4.4999685160772e-282	6.26675085682346	0.6	0.122	1.01496789880121e-277	B cells
IGLV1-40	IGLV1-40	2.74579543977919e-257	1.06438519190644	0.256	0.027	6.19314161442196e-253	B cells
PRDX42	PRDX4	9.04942285033362e-257	1.2355552078377	0.909	0.348	2.04109732389275e-252	B cells
SEC11C1	SEC11C	1.70527695048591e-247	1.27086265027888	0.93	0.361	3.84625216182097e-243	B cells
IGLC2	IGLC2	4.00717381504781e-239	7.46039684988949	0.88	0.366	9.03818053984033e-235	B cells
IGKC	IGKC	7.51265174383692e-235	7.28021825400795	0.989	0.753	1.69447860082242e-230	B cells
HERPUD12	HERPUD1	1.01455589140523e-190	1.57351255784443	0.985	0.703	2.28833081306451e-186	B cells
IGHA2	IGHA2	8.73560838025923e-174	5.21138186442405	0.314	0.056	1.97031647016747e-169	B cells
XBP11	XBP1	2.23148636303912e-101	1.10935870251207	0.839	0.507	5.03311749183473e-97	B cells
IGHA1	IGHA1	7.29347592750396e-99	6.52310162907873	0.79	0.351	1.64504349544852e-94	B cells
