# Supplementary material for: Obeticholic acid and 5β-cholanic acid 3 exhibit anti-tumor effects on liver cancer through CXCL16/CXCR6 pathway
Source: Front Immunol. 2022 Dec 20;13:1095915. doi: 10.3389/fimmu.2022.1095915 (PMC9807878; doi:10.3389/fimmu.2022.1095915)
Supplement: Supplementary file 2 [file DataSheet_2.csv]

	p_val	avg_log2FC	pct.1	pct.2	p_val_adj	cluster	gene
CD69	0	-2.99035356933573	0.524	1	0	CD69 low	CD69
DUSP1	1.1886822656685e-247	-0.822196523836969	0.673	0.831	2.19193009789272e-243	CD69 low	DUSP1
JUNB	4.78343970097274e-224	-0.705185940961417	0.702	0.856	8.82066280859373e-220	CD69 low	JUNB
NFKBIA	2.69944814222372e-218	-0.966064321374103	0.59	0.743	4.97778237426053e-214	CD69 low	NFKBIA
CCL4	8.86924016068763e-213	-1.04842611354765	0.782	0.886	1.6354878856308e-208	CD69 low	CCL4
JUN	2.68983011334744e-198	-0.932242152534594	0.468	0.648	4.96004672901268e-194	CD69 low	JUN
DUSP2	4.02240565429262e-194	-0.626503061595872	0.66	0.825	7.41731602651559e-190	CD69 low	DUSP2
BTG1	1.39912098340389e-191	-0.458163762510968	0.897	0.965	2.57997909339677e-187	CD69 low	BTG1
KLF6	1.0612730429569e-171	-0.776136052564529	0.524	0.673	1.95698749121252e-167	CD69 low	KLF6
IFNG	2.71488532610718e-167	-1.44398062273476	0.143	0.314	5.00624854134164e-163	CD69 low	IFNG
TXNIP	1.94774605962555e-143	-0.765606084153584	0.473	0.622	3.59164373394951e-139	CD69 low	TXNIP
PNRC1	2.48842303326686e-133	-0.453195530124375	0.618	0.77	4.58865207334409e-129	CD69 low	PNRC1
DNAJB1	3.34109558088514e-130	-0.758735583150502	0.584	0.693	6.1609802511522e-126	CD69 low	DNAJB1
PPP1R15A	1.9942540972431e-126	-0.748561899337222	0.346	0.501	3.67740455531627e-122	CD69 low	PPP1R15A
TNFAIP3	4.83996784374026e-120	-0.601220485590824	0.557	0.678	8.92490070385705e-116	CD69 low	TNFAIP3
ZFP36L2	4.4286482376382e-113	-0.431898676699811	0.796	0.893	8.16642735020485e-109	CD69 low	ZFP36L2
TSC22D3	1.0853805068648e-104	-0.405904091433253	0.888	0.921	2.00144165465869e-100	CD69 low	TSC22D3
FOS	3.38952473414074e-102	-0.596062644117723	0.623	0.727	6.25028360975552e-98	CD69 low	FOS
CITED2	6.28437296950819e-102	-0.684662426505049	0.218	0.355	1.15883837557731e-97	CD69 low	CITED2
LDHA	1.22875161772435e-91	0.422266930064592	0.718	0.61	2.2658179830837e-87	CD69 low	LDHA
HSPA1B	2.01071864107451e-90	-0.641243481544305	0.218	0.35	3.70776517414139e-86	CD69 low	HSPA1B
PTGER4	8.39963923927072e-88	-0.499538202334737	0.341	0.477	1.54889347572152e-83	CD69 low	PTGER4
NFKBIZ	2.63912426040715e-86	-0.64212116060744	0.217	0.337	4.86654513619079e-82	CD69 low	NFKBIZ
RPL13	1.2616737393533e-83	-0.250989104108458	0.929	0.965	2.32652637536749e-79	CD69 low	RPL13
KIAA0101	9.42828217143615e-83	0.504491039743961	0.104	0.03	1.73857523241283e-78	CD69 low	KIAA0101
DDX5	4.9943605837887e-82	-0.260680057772358	0.92	0.954	9.20960091650637e-78	CD69 low	DDX5
DNAJA1	1.08628837482767e-81	-0.500424696546308	0.647	0.733	2.00311576318221e-77	CD69 low	DNAJA1
CCL5	1.76141292652529e-77	-0.288545917659	0.808	0.912	3.24804543651263e-73	CD69 low	CCL5
GAPDH	1.68075493192605e-76	0.475749416052853	0.898	0.872	3.09931209447164e-72	CD69 low	GAPDH
ITM2B	1.12639148200664e-72	-0.2867957502405	0.655	0.772	2.07706589282025e-68	CD69 low	ITM2B
MCL1	1.02990400880957e-69	-0.340956808894997	0.694	0.774	1.89914299224485e-65	CD69 low	MCL1
NUSAP1	3.04533099624065e-69	0.369012890005106	0.105	0.035	5.61559035706777e-65	CD69 low	NUSAP1
FOSB	6.60559965647466e-69	-0.502254099666907	0.39	0.498	1.21807257665393e-64	CD69 low	FOSB
ID2	3.3362967019064e-67	-0.42007510093668	0.692	0.775	6.1521311183154e-63	CD69 low	ID2
HSPA1A	7.32096091651986e-66	-0.601857511436088	0.366	0.474	1.34998519300626e-61	CD69 low	HSPA1A
IER2	1.47634665263256e-63	-0.420899611405928	0.495	0.602	2.72238322745445e-59	CD69 low	IER2
BTG2	1.1778302290154e-59	-0.448603470917647	0.46	0.556	2.17191894230439e-55	CD69 low	BTG2
GZMK	2.42124715316808e-58	-0.316301653747083	0.536	0.662	4.46477975044194e-54	CD69 low	GZMK
RORA	4.13179490214376e-56	-0.413645922601749	0.394	0.501	7.61902979955309e-52	CD69 low	RORA
KLRB1	8.76291602982193e-56	-0.308441558406614	0.614	0.725	1.61588171589916e-51	CD69 low	KLRB1
CREM	7.80637770397985e-55	0.316843190468708	0.839	0.779	1.43949604861389e-50	CD69 low	CREM
STMN1	1.42317889033237e-53	0.829953232258968	0.283	0.194	2.62434187377289e-49	CD69 low	STMN1
TAGAP	1.19196325169572e-52	-0.451961377296571	0.254	0.352	2.19798023612691e-48	CD69 low	TAGAP
CTD-3252C9.4	1.75557038981289e-50	-0.451949487037779	0.191	0.282	3.23727179881497e-46	CD69 low	CTD-3252C9.4
CCL4L2	1.8336486150085e-49	-0.976618597256174	0.442	0.528	3.38124804607567e-45	CD69 low	CCL4L2
CKS1B	5.16713246758742e-49	0.341465482687695	0.13	0.063	9.52819227023121e-45	CD69 low	CKS1B
NR4A2	1.12934109886208e-48	-0.392988833311967	0.591	0.666	2.08250498630167e-44	CD69 low	NR4A2
GLTSCR2	3.12837926151907e-46	-0.254418269056559	0.528	0.635	5.76873135824117e-42	CD69 low	GLTSCR2
STK17A	8.14640836410932e-46	-0.307532571371967	0.401	0.501	1.50219770234176e-41	CD69 low	STK17A
HSPA8	1.34213980627714e-45	-0.302612982599031	0.838	0.873	2.47490580277505e-41	CD69 low	HSPA8
H2AFZ	1.66887021757081e-45	0.400885333523954	0.67	0.602	3.07739668120057e-41	CD69 low	H2AFZ
HSP90AA1	1.24457263437209e-43	-0.323475647289571	0.877	0.898	2.29499193778213e-39	CD69 low	HSP90AA1
MYLIP	4.19055772685638e-42	-0.371851926771966	0.144	0.222	7.72738844832317e-38	CD69 low	MYLIP
TPI1	3.05963720536782e-41	0.386375102308562	0.559	0.484	5.64197100669826e-37	CD69 low	TPI1
CLEC2B	1.91650696820177e-39	-0.300911201770791	0.528	0.608	3.53403884936407e-35	CD69 low	CLEC2B
TRGC2	6.55668041862157e-39	-0.289723147314563	0.313	0.413	1.20905186919382e-34	CD69 low	TRGC2
CYTIP	1.40955213888234e-37	-0.281670832486289	0.594	0.662	2.59921414409904e-33	CD69 low	CYTIP
TAGLN2	3.13504522338451e-37	0.276561101556783	0.599	0.51	5.78102339192103e-33	CD69 low	TAGLN2
PIK3R1	1.21299041964492e-36	-0.289108420258817	0.481	0.57	2.23675433382524e-32	CD69 low	PIK3R1
SOCS1	7.726811602248e-36	-0.333141040916504	0.204	0.282	1.42482405945453e-31	CD69 low	SOCS1
CCR7	9.12302015352195e-35	0.375536919711602	0.129	0.071	1.68228491630945e-30	CD69 low	CCR7
SELL	1.66993975898359e-33	0.250459912856256	0.102	0.051	3.07936891556574e-29	CD69 low	SELL
PRDM1	6.15708681731233e-33	-0.330641304394315	0.243	0.32	1.13536680911239e-28	CD69 low	PRDM1
LTB	3.52920749386193e-32	-0.323999607680299	0.226	0.306	6.50785861868141e-28	CD69 low	LTB
AP2S1	2.78494149317495e-31	0.27383212616259	0.255	0.181	5.13543211341462e-27	CD69 low	AP2S1
LGALS1	5.017095503074e-31	0.799508750690255	0.375	0.306	9.25152410766845e-27	CD69 low	LGALS1
RGS1	8.1312679372732e-31	-0.383467690160728	0.77	0.795	1.49940580763318e-26	CD69 low	RGS1
ENO1	1.48555619507989e-30	0.320881417845252	0.586	0.526	2.73936562372732e-26	CD69 low	ENO1
CCL3	1.79067952955785e-30	-0.641430755712737	0.434	0.506	3.30201305250467e-26	CD69 low	CCL3
PTTG1	1.08088850158723e-29	0.326730380156376	0.221	0.154	1.99315839692686e-25	CD69 low	PTTG1
EGR1	1.82900123977264e-29	-0.453670890142166	0.115	0.171	3.37267828614074e-25	CD69 low	EGR1
KLRG1	2.95453614695238e-29	-0.276332552961861	0.215	0.291	5.44816465498019e-25	CD69 low	KLRG1
CRIP1	9.00213674389082e-29	0.370790132210678	0.616	0.555	1.65999401557347e-24	CD69 low	CRIP1
IGLC2	2.09919523060477e-28	0.778392983354657	0.379	0.455	3.8709160052352e-24	CD69 low	IGLC2
SLC25A5	3.00259906029604e-28	0.258984684729293	0.532	0.466	5.53679266718589e-24	CD69 low	SLC25A5
HLA-DQB1	1.40561503731058e-27	0.479943243877582	0.335	0.269	2.59195412880071e-23	CD69 low	HLA-DQB1
HMGB1	1.54746504649529e-27	0.273122049887957	0.825	0.811	2.85352554573732e-23	CD69 low	HMGB1
PYHIN1	2.86313083861746e-27	-0.256917981730883	0.231	0.305	5.27961326641059e-23	CD69 low	PYHIN1
PGK1	2.93189430262195e-27	0.262801081737165	0.512	0.442	5.40641309403488e-23	CD69 low	PGK1
DEDD2	3.35884219473615e-27	-0.28836845041461	0.113	0.169	6.19370500709345e-23	CD69 low	DEDD2
SERPINA1	3.52302965610917e-27	0.566399946910796	0.28	0.215	6.49646668586531e-23	CD69 low	SERPINA1
GBP5	7.39123694706661e-27	-0.255988747992748	0.109	0.166	1.36294409303908e-22	CD69 low	GBP5
IRF1	2.91037101632057e-26	-0.294008071186908	0.447	0.507	5.36672415409513e-22	CD69 low	IRF1
AKIRIN2	3.49687752595787e-26	-0.29357007772693	0.208	0.272	6.44824215786631e-22	CD69 low	AKIRIN2
PKM	5.64423490376537e-26	0.369342100560674	0.352	0.288	1.04079691625433e-21	CD69 low	PKM
PCNA	6.64354906058647e-26	0.291095292185198	0.213	0.151	1.22507044677215e-21	CD69 low	PCNA
NCR3	1.73019905126461e-25	-0.293152641256403	0.142	0.2	3.19048705053194e-21	CD69 low	NCR3
EMP3	1.77694432807945e-25	0.282491148165342	0.464	0.395	3.27668534097851e-21	CD69 low	EMP3
HLA-DMA	1.86093431121531e-25	0.307784266421796	0.231	0.169	3.43156286988104e-21	CD69 low	HLA-DMA
TSPYL2	6.3603751732475e-25	-0.250376617456431	0.257	0.326	1.17285318194684e-20	CD69 low	TSPYL2
S100A11	7.73487175532085e-25	0.387717383208081	0.47	0.41	1.42631035168117e-20	CD69 low	S100A11
IGHG4	1.72717800654317e-24	0.889533470859566	0.312	0.384	3.18491624406561e-20	CD69 low	IGHG4
EZR	1.96717734378401e-24	0.268388190033895	0.6	0.533	3.62747502193771e-20	CD69 low	EZR
PIM3	9.0479541375833e-24	-0.293096392757868	0.222	0.282	1.66844274297036e-19	CD69 low	PIM3
IL7R	9.38692503150134e-24	-0.349565654011704	0.391	0.456	1.73094897580885e-19	CD69 low	IL7R
ARRDC3	9.40024669637212e-24	-0.369141323085758	0.145	0.198	1.73340549081102e-19	CD69 low	ARRDC3
CD74	5.85004322368071e-23	0.617122385544679	0.905	0.902	1.07874797044672e-18	CD69 low	CD74
GRN	9.93192174821699e-23	0.307997157069542	0.146	0.098	1.83144637037121e-18	CD69 low	GRN
DBI	1.85985628987408e-21	0.262336038085842	0.481	0.426	3.4295749985278e-17	CD69 low	DBI
PMAIP1	1.42113351878399e-20	-0.263414729639474	0.29	0.35	2.62057020863767e-16	CD69 low	PMAIP1
HLA-DQA1	1.99590581765935e-20	0.413512092776758	0.342	0.287	3.68045032776385e-16	CD69 low	HLA-DQA1
ATF3	2.04288925101412e-20	-0.341142205408074	0.103	0.148	3.76708777887003e-16	CD69 low	ATF3
XCL2	2.56557572972515e-20	-0.367705816513436	0.247	0.309	4.73092164561318e-16	CD69 low	XCL2
NR4A1	3.56965443131375e-20	-0.378324501581361	0.193	0.244	6.58244277134256e-16	CD69 low	NR4A1
TUBA1B	5.6209939604052e-20	0.609450652962685	0.529	0.492	1.03651128629872e-15	CD69 low	TUBA1B
RASGEF1B	1.10570328553101e-19	-0.298376136708643	0.144	0.193	2.03891685851918e-15	CD69 low	RASGEF1B
DNAJB4	3.69858212626025e-19	-0.251737332198964	0.085	0.126	6.8201854408239e-15	CD69 low	DNAJB4
PHLDA1	8.89955536123398e-19	-0.320146199983946	0.148	0.196	1.64107800861155e-14	CD69 low	PHLDA1
ARL6IP1	1.93860077577295e-18	0.261992573074407	0.507	0.446	3.57477983052532e-14	CD69 low	ARL6IP1
NFKBID	3.96803317657225e-18	-0.268193372414366	0.108	0.15	7.31705317759923e-14	CD69 low	NFKBID
HMGN2	8.86365210971058e-18	0.452786519916794	0.508	0.476	1.63445744903063e-13	CD69 low	HMGN2
ANXA2	3.38634807288435e-17	0.275569865935161	0.315	0.261	6.24442584639874e-13	CD69 low	ANXA2
TUBB	7.16696847457123e-17	0.632918172043165	0.313	0.271	1.32158898671094e-12	CD69 low	TUBB
ANKRD37	2.44782404002843e-15	-0.335550842958784	0.146	0.188	4.51378752981242e-11	CD69 low	ANKRD37
XCL1	3.1171053635611e-15	-0.42118252837679	0.161	0.206	5.74794229040667e-11	CD69 low	XCL1
LYZ	4.06657275516449e-15	0.884761419820379	0.122	0.087	7.49876016052331e-11	CD69 low	LYZ
CD63	1.17870268062862e-14	0.259746457751473	0.515	0.468	2.17352774307917e-10	CD69 low	CD63
GPR183	3.29765218027064e-14	0.326034481121609	0.342	0.291	6.08087062041907e-10	CD69 low	GPR183
HSPH1	4.57973141304153e-14	-0.260268758512141	0.302	0.348	8.44502472564858e-10	CD69 low	HSPH1
GADD45B	1.40186006432592e-13	-0.288238855363241	0.417	0.457	2.58502995861699e-09	CD69 low	GADD45B
HLA-DRB1	1.85496007660966e-13	0.378610712953226	0.65	0.641	3.42054638126821e-09	CD69 low	HLA-DRB1
CRTAM	1.75794947579713e-12	-0.2510243829223	0.188	0.232	3.2416588333699e-08	CD69 low	CRTAM
HSPA6	4.21457935676657e-12	-0.510552765314745	0.104	0.138	7.77168433387756e-08	CD69 low	HSPA6
FCER1G	1.95219963377202e-11	0.288020880133857	0.379	0.338	3.59985612467561e-07	CD69 low	FCER1G
IGKC	6.68569505305398e-11	1.32021277836396	0.82	0.867	1.23284216778315e-06	CD69 low	IGKC
HMGB2	3.12004371309674e-10	0.32762301913974	0.53	0.511	5.75336060695039e-06	CD69 low	HMGB2
TYROBP	3.73288269339884e-09	0.274841990044824	0.474	0.447	6.88343568662746e-05	CD69 low	TYROBP
NPC2	4.68102715980614e-09	0.381551972850034	0.293	0.258	8.63181408268252e-05	CD69 low	NPC2
GZMB	6.57530647770746e-09	0.340198703689028	0.376	0.342	0.000121248651448925	CD69 low	GZMB
HLA-DPB1	1.47746942590172e-08	0.379174377507512	0.665	0.661	0.000272445362136278	CD69 low	HLA-DPB1
HLA-DPA1	1.85817927523223e-08	0.388081707584332	0.593	0.585	0.000342648258352824	CD69 low	HLA-DPA1
FABP5	2.17793028779455e-08	0.255024763089245	0.228	0.193	0.000401610345069316	CD69 low	FABP5
AIF1	3.55730448434355e-07	0.383542013324321	0.151	0.127	0.00655966946912951	CD69 low	AIF1
HLA-DRB5	4.38218683639943e-07	0.260937988995296	0.28	0.253	0.00808075252632055	CD69 low	HLA-DRB5
HIST1H4C	8.11217754798739e-07	0.467903838202607	0.346	0.319	0.0149588553984887	CD69 low	HIST1H4C
G0S2	8.42676040517482e-07	0.35555390918261	0.11	0.088	0.0155389461871424	CD69 low	G0S2
CCL20	3.29420175768391e-06	-0.979611574126221	0.107	0.127	0.0607450804116913	CD69 low	CCL20
HLA-DRA	5.89748458502541e-06	0.710043845980972	0.663	0.675	0.108749615747868	CD69 low	HLA-DRA
C1QA	6.18612982781314e-06	0.26825446797527	0.364	0.406	0.114072234024874	CD69 low	C1QA
GNLY	8.01162436207214e-06	0.444445927036143	0.226	0.201	0.14773435323661	CD69 low	GNLY
IGHM	1.2666266097882e-05	0.466269726309302	0.162	0.137	0.233565946844944	CD69 low	IGHM
IGLC3	1.27421361430717e-05	0.438304440066065	0.2	0.228	0.234964990478242	CD69 low	IGLC3
MT2A	2.52866750760833e-05	0.350874647230504	0.62	0.61	0.466286288402975	CD69 low	MT2A
GPX1	5.74120999315913e-05	0.368084589298422	0.414	0.398	1	CD69 low	GPX1
APOC1	0.000306540542756331	0.696443073523292	0.281	0.265	1	CD69 low	APOC1
IGHG3	0.000398078209756807	1.74686120266064	0.39	0.366	1	CD69 low	IGHG3
FTL	0.000630902878401001	0.384487580163333	0.99	0.994	1	CD69 low	FTL
CTSB	0.00176082513134181	0.358106398828931	0.245	0.227	1	CD69 low	CTSB
APOA2	0.00195209285578411	0.822192011622345	0.299	0.288	1	CD69 low	APOA2
CD69.1	0	2.99035356933573	1	0.524	0	CD69 high	CD69
DUSP1.1	1.1886822656685e-247	0.822196523836969	0.831	0.673	2.19193009789272e-243	CD69 high	DUSP1
JUNB.1	4.78343970097274e-224	0.705185940961417	0.856	0.702	8.82066280859373e-220	CD69 high	JUNB
NFKBIA.1	2.69944814222372e-218	0.966064321374103	0.743	0.59	4.97778237426053e-214	CD69 high	NFKBIA
CCL4.1	8.86924016068763e-213	1.04842611354765	0.886	0.782	1.6354878856308e-208	CD69 high	CCL4
JUN.1	2.68983011334744e-198	0.932242152534594	0.648	0.468	4.96004672901268e-194	CD69 high	JUN
DUSP2.1	4.02240565429262e-194	0.626503061595872	0.825	0.66	7.41731602651559e-190	CD69 high	DUSP2
BTG1.1	1.39912098340389e-191	0.458163762510968	0.965	0.897	2.57997909339677e-187	CD69 high	BTG1
KLF6.1	1.0612730429569e-171	0.776136052564529	0.673	0.524	1.95698749121252e-167	CD69 high	KLF6
IFNG.1	2.71488532610718e-167	1.44398062273476	0.314	0.143	5.00624854134164e-163	CD69 high	IFNG
TXNIP.1	1.94774605962555e-143	0.765606084153584	0.622	0.473	3.59164373394951e-139	CD69 high	TXNIP
PNRC1.1	2.48842303326686e-133	0.453195530124375	0.77	0.618	4.58865207334409e-129	CD69 high	PNRC1
DNAJB1.1	3.34109558088514e-130	0.758735583150502	0.693	0.584	6.1609802511522e-126	CD69 high	DNAJB1
PPP1R15A.1	1.9942540972431e-126	0.748561899337222	0.501	0.346	3.67740455531627e-122	CD69 high	PPP1R15A
TNFAIP3.1	4.83996784374026e-120	0.601220485590824	0.678	0.557	8.92490070385705e-116	CD69 high	TNFAIP3
ZFP36L2.1	4.4286482376382e-113	0.431898676699811	0.893	0.796	8.16642735020485e-109	CD69 high	ZFP36L2
TSC22D3.1	1.0853805068648e-104	0.405904091433253	0.921	0.888	2.00144165465869e-100	CD69 high	TSC22D3
FOS.1	3.38952473414074e-102	0.596062644117723	0.727	0.623	6.25028360975552e-98	CD69 high	FOS
CITED2.1	6.28437296950819e-102	0.684662426505049	0.355	0.218	1.15883837557731e-97	CD69 high	CITED2
LDHA.1	1.22875161772435e-91	-0.422266930064592	0.61	0.718	2.2658179830837e-87	CD69 high	LDHA
HSPA1B.1	2.01071864107451e-90	0.641243481544305	0.35	0.218	3.70776517414139e-86	CD69 high	HSPA1B
PTGER4.1	8.39963923927072e-88	0.499538202334737	0.477	0.341	1.54889347572152e-83	CD69 high	PTGER4
NFKBIZ.1	2.63912426040715e-86	0.64212116060744	0.337	0.217	4.86654513619079e-82	CD69 high	NFKBIZ
RPL13.1	1.2616737393533e-83	0.250989104108458	0.965	0.929	2.32652637536749e-79	CD69 high	RPL13
KIAA0101.1	9.42828217143615e-83	-0.504491039743961	0.03	0.104	1.73857523241283e-78	CD69 high	KIAA0101
DDX5.1	4.9943605837887e-82	0.260680057772358	0.954	0.92	9.20960091650637e-78	CD69 high	DDX5
DNAJA1.1	1.08628837482767e-81	0.500424696546308	0.733	0.647	2.00311576318221e-77	CD69 high	DNAJA1
CCL5.1	1.76141292652529e-77	0.288545917659	0.912	0.808	3.24804543651263e-73	CD69 high	CCL5
GAPDH.1	1.68075493192605e-76	-0.475749416052853	0.872	0.898	3.09931209447164e-72	CD69 high	GAPDH
ITM2B.1	1.12639148200664e-72	0.2867957502405	0.772	0.655	2.07706589282025e-68	CD69 high	ITM2B
MCL1.1	1.02990400880957e-69	0.340956808894997	0.774	0.694	1.89914299224485e-65	CD69 high	MCL1
NUSAP1.1	3.04533099624065e-69	-0.369012890005106	0.035	0.105	5.61559035706777e-65	CD69 high	NUSAP1
FOSB.1	6.60559965647466e-69	0.502254099666907	0.498	0.39	1.21807257665393e-64	CD69 high	FOSB
ID2.1	3.3362967019064e-67	0.42007510093668	0.775	0.692	6.1521311183154e-63	CD69 high	ID2
HSPA1A.1	7.32096091651986e-66	0.601857511436088	0.474	0.366	1.34998519300626e-61	CD69 high	HSPA1A
IER2.1	1.47634665263256e-63	0.420899611405928	0.602	0.495	2.72238322745445e-59	CD69 high	IER2
BTG2.1	1.1778302290154e-59	0.448603470917647	0.556	0.46	2.17191894230439e-55	CD69 high	BTG2
GZMK.1	2.42124715316808e-58	0.316301653747083	0.662	0.536	4.46477975044194e-54	CD69 high	GZMK
RORA.1	4.13179490214376e-56	0.413645922601749	0.501	0.394	7.61902979955309e-52	CD69 high	RORA
KLRB1.1	8.76291602982193e-56	0.308441558406614	0.725	0.614	1.61588171589916e-51	CD69 high	KLRB1
CREM.1	7.80637770397985e-55	-0.316843190468708	0.779	0.839	1.43949604861389e-50	CD69 high	CREM
STMN1.1	1.42317889033237e-53	-0.829953232258968	0.194	0.283	2.62434187377289e-49	CD69 high	STMN1
TAGAP.1	1.19196325169572e-52	0.451961377296571	0.352	0.254	2.19798023612691e-48	CD69 high	TAGAP
CTD-3252C9.4.1	1.75557038981289e-50	0.451949487037779	0.282	0.191	3.23727179881497e-46	CD69 high	CTD-3252C9.4
CCL4L2.1	1.8336486150085e-49	0.976618597256174	0.528	0.442	3.38124804607567e-45	CD69 high	CCL4L2
CKS1B.1	5.16713246758742e-49	-0.341465482687695	0.063	0.13	9.52819227023121e-45	CD69 high	CKS1B
NR4A2.1	1.12934109886208e-48	0.392988833311967	0.666	0.591	2.08250498630167e-44	CD69 high	NR4A2
GLTSCR2.1	3.12837926151907e-46	0.254418269056559	0.635	0.528	5.76873135824117e-42	CD69 high	GLTSCR2
STK17A.1	8.14640836410932e-46	0.307532571371967	0.501	0.401	1.50219770234176e-41	CD69 high	STK17A
HSPA8.1	1.34213980627714e-45	0.302612982599031	0.873	0.838	2.47490580277505e-41	CD69 high	HSPA8
H2AFZ.1	1.66887021757081e-45	-0.400885333523954	0.602	0.67	3.07739668120057e-41	CD69 high	H2AFZ
HSP90AA1.1	1.24457263437209e-43	0.323475647289571	0.898	0.877	2.29499193778213e-39	CD69 high	HSP90AA1
MYLIP.1	4.19055772685638e-42	0.371851926771966	0.222	0.144	7.72738844832317e-38	CD69 high	MYLIP
TPI1.1	3.05963720536782e-41	-0.386375102308562	0.484	0.559	5.64197100669826e-37	CD69 high	TPI1
CLEC2B.1	1.91650696820177e-39	0.300911201770791	0.608	0.528	3.53403884936407e-35	CD69 high	CLEC2B
TRGC2.1	6.55668041862157e-39	0.289723147314563	0.413	0.313	1.20905186919382e-34	CD69 high	TRGC2
CYTIP.1	1.40955213888234e-37	0.281670832486289	0.662	0.594	2.59921414409904e-33	CD69 high	CYTIP
TAGLN2.1	3.13504522338451e-37	-0.276561101556783	0.51	0.599	5.78102339192103e-33	CD69 high	TAGLN2
PIK3R1.1	1.21299041964492e-36	0.289108420258817	0.57	0.481	2.23675433382524e-32	CD69 high	PIK3R1
SOCS1.1	7.726811602248e-36	0.333141040916504	0.282	0.204	1.42482405945453e-31	CD69 high	SOCS1
CCR7.1	9.12302015352195e-35	-0.375536919711602	0.071	0.129	1.68228491630945e-30	CD69 high	CCR7
SELL.1	1.66993975898359e-33	-0.250459912856256	0.051	0.102	3.07936891556574e-29	CD69 high	SELL
PRDM1.1	6.15708681731233e-33	0.330641304394315	0.32	0.243	1.13536680911239e-28	CD69 high	PRDM1
LTB.1	3.52920749386193e-32	0.323999607680299	0.306	0.226	6.50785861868141e-28	CD69 high	LTB
AP2S1.1	2.78494149317495e-31	-0.27383212616259	0.181	0.255	5.13543211341462e-27	CD69 high	AP2S1
LGALS1.1	5.017095503074e-31	-0.799508750690255	0.306	0.375	9.25152410766845e-27	CD69 high	LGALS1
RGS1.1	8.1312679372732e-31	0.383467690160728	0.795	0.77	1.49940580763318e-26	CD69 high	RGS1
ENO1.1	1.48555619507989e-30	-0.320881417845252	0.526	0.586	2.73936562372732e-26	CD69 high	ENO1
CCL3.1	1.79067952955785e-30	0.641430755712737	0.506	0.434	3.30201305250467e-26	CD69 high	CCL3
PTTG1.1	1.08088850158723e-29	-0.326730380156376	0.154	0.221	1.99315839692686e-25	CD69 high	PTTG1
EGR1.1	1.82900123977264e-29	0.453670890142166	0.171	0.115	3.37267828614074e-25	CD69 high	EGR1
KLRG1.1	2.95453614695238e-29	0.276332552961861	0.291	0.215	5.44816465498019e-25	CD69 high	KLRG1
CRIP1.1	9.00213674389082e-29	-0.370790132210678	0.555	0.616	1.65999401557347e-24	CD69 high	CRIP1
IGLC2.1	2.09919523060477e-28	-0.778392983354657	0.455	0.379	3.8709160052352e-24	CD69 high	IGLC2
SLC25A5.1	3.00259906029604e-28	-0.258984684729293	0.466	0.532	5.53679266718589e-24	CD69 high	SLC25A5
HLA-DQB1.1	1.40561503731058e-27	-0.479943243877582	0.269	0.335	2.59195412880071e-23	CD69 high	HLA-DQB1
HMGB1.1	1.54746504649529e-27	-0.273122049887957	0.811	0.825	2.85352554573732e-23	CD69 high	HMGB1
PYHIN1.1	2.86313083861746e-27	0.256917981730883	0.305	0.231	5.27961326641059e-23	CD69 high	PYHIN1
PGK1.1	2.93189430262195e-27	-0.262801081737165	0.442	0.512	5.40641309403488e-23	CD69 high	PGK1
DEDD2.1	3.35884219473615e-27	0.28836845041461	0.169	0.113	6.19370500709345e-23	CD69 high	DEDD2
SERPINA1.1	3.52302965610917e-27	-0.566399946910796	0.215	0.28	6.49646668586531e-23	CD69 high	SERPINA1
GBP5.1	7.39123694706661e-27	0.255988747992748	0.166	0.109	1.36294409303908e-22	CD69 high	GBP5
IRF1.1	2.91037101632057e-26	0.294008071186908	0.507	0.447	5.36672415409513e-22	CD69 high	IRF1
AKIRIN2.1	3.49687752595787e-26	0.29357007772693	0.272	0.208	6.44824215786631e-22	CD69 high	AKIRIN2
PKM.1	5.64423490376537e-26	-0.369342100560674	0.288	0.352	1.04079691625433e-21	CD69 high	PKM
PCNA.1	6.64354906058647e-26	-0.291095292185198	0.151	0.213	1.22507044677215e-21	CD69 high	PCNA
NCR3.1	1.73019905126461e-25	0.293152641256403	0.2	0.142	3.19048705053194e-21	CD69 high	NCR3
EMP3.1	1.77694432807945e-25	-0.282491148165342	0.395	0.464	3.27668534097851e-21	CD69 high	EMP3
HLA-DMA.1	1.86093431121531e-25	-0.307784266421796	0.169	0.231	3.43156286988104e-21	CD69 high	HLA-DMA
TSPYL2.1	6.3603751732475e-25	0.250376617456431	0.326	0.257	1.17285318194684e-20	CD69 high	TSPYL2
S100A11.1	7.73487175532085e-25	-0.387717383208081	0.41	0.47	1.42631035168117e-20	CD69 high	S100A11
IGHG4.1	1.72717800654317e-24	-0.889533470859566	0.384	0.312	3.18491624406561e-20	CD69 high	IGHG4
EZR.1	1.96717734378401e-24	-0.268388190033895	0.533	0.6	3.62747502193771e-20	CD69 high	EZR
PIM3.1	9.0479541375833e-24	0.293096392757868	0.282	0.222	1.66844274297036e-19	CD69 high	PIM3
IL7R.1	9.38692503150134e-24	0.349565654011704	0.456	0.391	1.73094897580885e-19	CD69 high	IL7R
ARRDC3.1	9.40024669637212e-24	0.369141323085758	0.198	0.145	1.73340549081102e-19	CD69 high	ARRDC3
CD74.1	5.85004322368071e-23	-0.617122385544679	0.902	0.905	1.07874797044672e-18	CD69 high	CD74
GRN.1	9.93192174821699e-23	-0.307997157069542	0.098	0.146	1.83144637037121e-18	CD69 high	GRN
DBI.1	1.85985628987408e-21	-0.262336038085842	0.426	0.481	3.4295749985278e-17	CD69 high	DBI
PMAIP1.1	1.42113351878399e-20	0.263414729639474	0.35	0.29	2.62057020863767e-16	CD69 high	PMAIP1
HLA-DQA1.1	1.99590581765935e-20	-0.413512092776758	0.287	0.342	3.68045032776385e-16	CD69 high	HLA-DQA1
ATF3.1	2.04288925101412e-20	0.341142205408074	0.148	0.103	3.76708777887003e-16	CD69 high	ATF3
XCL2.1	2.56557572972515e-20	0.367705816513436	0.309	0.247	4.73092164561318e-16	CD69 high	XCL2
NR4A1.1	3.56965443131375e-20	0.378324501581361	0.244	0.193	6.58244277134256e-16	CD69 high	NR4A1
TUBA1B.1	5.6209939604052e-20	-0.609450652962685	0.492	0.529	1.03651128629872e-15	CD69 high	TUBA1B
RASGEF1B.1	1.10570328553101e-19	0.298376136708643	0.193	0.144	2.03891685851918e-15	CD69 high	RASGEF1B
DNAJB4.1	3.69858212626025e-19	0.251737332198964	0.126	0.085	6.8201854408239e-15	CD69 high	DNAJB4
PHLDA1.1	8.89955536123398e-19	0.320146199983946	0.196	0.148	1.64107800861155e-14	CD69 high	PHLDA1
ARL6IP1.1	1.93860077577295e-18	-0.261992573074407	0.446	0.507	3.57477983052532e-14	CD69 high	ARL6IP1
NFKBID.1	3.96803317657225e-18	0.268193372414366	0.15	0.108	7.31705317759923e-14	CD69 high	NFKBID
HMGN2.1	8.86365210971058e-18	-0.452786519916794	0.476	0.508	1.63445744903063e-13	CD69 high	HMGN2
ANXA2.1	3.38634807288435e-17	-0.275569865935161	0.261	0.315	6.24442584639874e-13	CD69 high	ANXA2
TUBB.1	7.16696847457123e-17	-0.632918172043165	0.271	0.313	1.32158898671094e-12	CD69 high	TUBB
ANKRD37.1	2.44782404002843e-15	0.335550842958784	0.188	0.146	4.51378752981242e-11	CD69 high	ANKRD37
XCL1.1	3.1171053635611e-15	0.42118252837679	0.206	0.161	5.74794229040667e-11	CD69 high	XCL1
LYZ.1	4.06657275516449e-15	-0.884761419820379	0.087	0.122	7.49876016052331e-11	CD69 high	LYZ
CD63.1	1.17870268062862e-14	-0.259746457751473	0.468	0.515	2.17352774307917e-10	CD69 high	CD63
GPR183.1	3.29765218027064e-14	-0.326034481121609	0.291	0.342	6.08087062041907e-10	CD69 high	GPR183
HSPH1.1	4.57973141304153e-14	0.260268758512141	0.348	0.302	8.44502472564858e-10	CD69 high	HSPH1
GADD45B.1	1.40186006432592e-13	0.288238855363241	0.457	0.417	2.58502995861699e-09	CD69 high	GADD45B
HLA-DRB1.1	1.85496007660966e-13	-0.378610712953226	0.641	0.65	3.42054638126821e-09	CD69 high	HLA-DRB1
CRTAM.1	1.75794947579713e-12	0.2510243829223	0.232	0.188	3.2416588333699e-08	CD69 high	CRTAM
HSPA6.1	4.21457935676657e-12	0.510552765314745	0.138	0.104	7.77168433387756e-08	CD69 high	HSPA6
FCER1G.1	1.95219963377202e-11	-0.288020880133857	0.338	0.379	3.59985612467561e-07	CD69 high	FCER1G
IGKC.1	6.68569505305398e-11	-1.32021277836396	0.867	0.82	1.23284216778315e-06	CD69 high	IGKC
HMGB2.1	3.12004371309674e-10	-0.32762301913974	0.511	0.53	5.75336060695039e-06	CD69 high	HMGB2
TYROBP.1	3.73288269339884e-09	-0.274841990044824	0.447	0.474	6.88343568662746e-05	CD69 high	TYROBP
NPC2.1	4.68102715980614e-09	-0.381551972850034	0.258	0.293	8.63181408268252e-05	CD69 high	NPC2
GZMB.1	6.57530647770746e-09	-0.340198703689028	0.342	0.376	0.000121248651448925	CD69 high	GZMB
HLA-DPB1.1	1.47746942590172e-08	-0.379174377507512	0.661	0.665	0.000272445362136278	CD69 high	HLA-DPB1
HLA-DPA1.1	1.85817927523223e-08	-0.388081707584332	0.585	0.593	0.000342648258352824	CD69 high	HLA-DPA1
FABP5.1	2.17793028779455e-08	-0.255024763089245	0.193	0.228	0.000401610345069316	CD69 high	FABP5
AIF1.1	3.55730448434355e-07	-0.383542013324321	0.127	0.151	0.00655966946912951	CD69 high	AIF1
HLA-DRB5.1	4.38218683639943e-07	-0.260937988995296	0.253	0.28	0.00808075252632055	CD69 high	HLA-DRB5
HIST1H4C.1	8.11217754798739e-07	-0.467903838202607	0.319	0.346	0.0149588553984887	CD69 high	HIST1H4C
G0S2.1	8.42676040517482e-07	-0.35555390918261	0.088	0.11	0.0155389461871424	CD69 high	G0S2
CCL20.1	3.29420175768391e-06	0.979611574126221	0.127	0.107	0.0607450804116913	CD69 high	CCL20
HLA-DRA.1	5.89748458502541e-06	-0.710043845980972	0.675	0.663	0.108749615747868	CD69 high	HLA-DRA
C1QA.1	6.18612982781314e-06	-0.26825446797527	0.406	0.364	0.114072234024874	CD69 high	C1QA
GNLY.1	8.01162436207214e-06	-0.444445927036143	0.201	0.226	0.14773435323661	CD69 high	GNLY
IGHM.1	1.2666266097882e-05	-0.466269726309302	0.137	0.162	0.233565946844944	CD69 high	IGHM
IGLC3.1	1.27421361430717e-05	-0.438304440066065	0.228	0.2	0.234964990478242	CD69 high	IGLC3
MT2A.1	2.52866750760833e-05	-0.350874647230504	0.61	0.62	0.466286288402975	CD69 high	MT2A
GPX1.1	5.74120999315913e-05	-0.368084589298422	0.398	0.414	1	CD69 high	GPX1
APOC1.1	0.000306540542756331	-0.696443073523292	0.265	0.281	1	CD69 high	APOC1
IGHG3.1	0.000398078209756807	-1.74686120266064	0.366	0.39	1	CD69 high	IGHG3
FTL.1	0.000630902878401001	-0.384487580163333	0.994	0.99	1	CD69 high	FTL
CTSB.1	0.00176082513134181	-0.358106398828931	0.227	0.245	1	CD69 high	CTSB
APOA2.1	0.00195209285578411	-0.822192011622345	0.288	0.299	1	CD69 high	APOA2
