# Supplementary material for: Obeticholic acid and 5β-cholanic acid 3 exhibit anti-tumor effects on liver cancer through CXCL16/CXCR6 pathway
Source: Front Immunol. 2022 Dec 20;13:1095915. doi: 10.3389/fimmu.2022.1095915 (PMC9807878; doi:10.3389/fimmu.2022.1095915)
Supplement: Supplementary file 3 [file DataSheet_3.csv]

	gene	p_val	avg_log2FC	pct.1	pct.2	p_val_adj	change
CD69	CD69	0	2.99035356933573	1	0.524	0	CD69 high UP
DUSP1	DUSP1	4.99984442883856e-265	0.822196523836969	0.831	0.673	9.21971312677831e-261	CD69 high UP
NFKBIA	NFKBIA	8.68971970089109e-253	0.966064321374103	0.743	0.59	1.60238431284432e-248	CD69 high UP
JUNB	JUNB	4.08219738117381e-234	0.705185940961417	0.856	0.702	7.5275719708845e-230	CD69 high UP
CCL4	CCL4	1.98033919469861e-231	1.04842611354765	0.886	0.782	3.65174547502424e-227	CD69 high UP
JUN	JUN	1.53241541158634e-217	0.932242152534594	0.648	0.468	2.82577401896521e-213	CD69 high UP
KLF6	KLF6	6.18143931268896e-208	0.776136052564529	0.673	0.524	1.13985740925984e-203	CD69 high UP
DUSP2	DUSP2	4.86449454126902e-205	0.626503061595872	0.825	0.66	8.97012793410008e-201	CD69 high UP
IFNG	IFNG	5.62793635688297e-183	1.44398062273476	0.314	0.143	1.03779146420922e-178	CD69 high UP
TXNIP	TXNIP	5.92573426505665e-171	0.765606084153584	0.622	0.473	1.09270539847645e-166	CD69 high UP
DNAJB1	DNAJB1	8.91764035584474e-161	0.758735583150502	0.693	0.584	1.64441288161777e-156	CD69 high UP
PPP1R15A	PPP1R15A	8.37077570462655e-155	0.748561899337222	0.501	0.346	1.54357103993314e-150	CD69 high UP
TNFAIP3	TNFAIP3	3.33739857966211e-148	0.601220485590824	0.678	0.557	6.15416298089692e-144	CD69 high UP
NFKBIZ	NFKBIZ	4.23648223408381e-125	0.64212116060744	0.337	0.217	7.81207323965054e-121	CD69 high UP
CITED2	CITED2	3.07872460611891e-124	0.684662426505049	0.355	0.218	5.67716817368328e-120	CD69 high UP
FOS	FOS	4.3963684421312e-116	0.596062644117723	0.727	0.623	8.10690340728994e-112	CD69 high UP
DNAJA1	DNAJA1	2.14364175074452e-98	0.500424696546308	0.733	0.647	3.9528753883729e-94	CD69 high UP
FOSB	FOSB	3.9647102278057e-91	0.502254099666907	0.498	0.39	7.31092566007371e-87	CD69 high UP
HSPA1B	HSPA1B	7.80579508942389e-90	0.641243481544305	0.35	0.218	1.43938861448977e-85	CD69 high UP
KIAA0101	KIAA0101	6.21757171906811e-86	-0.504491039743961	0.03	0.104	1.14652022499616e-81	CD69 low UP
STMN1	STMN1	6.66198336172252e-82	-0.829953232258968	0.194	0.283	1.22846973190163e-77	CD69 low UP
HSPA1A	HSPA1A	1.88547581126115e-71	0.601857511436088	0.474	0.366	3.47681739596555e-67	CD69 high UP
CCL4L2	CCL4L2	2.14357741602636e-70	0.976618597256174	0.528	0.442	3.9527567551526e-66	CD69 high UP
TUBA1B	TUBA1B	9.34925950491003e-62	-0.609450652962685	0.492	0.529	1.72400345270541e-57	CD69 low UP
TUBB	TUBB	1.29331943397606e-58	-0.632918172043165	0.271	0.313	2.38488103625186e-54	CD69 low UP
LGALS1	LGALS1	1.40294754182324e-55	-0.799508750690255	0.306	0.375	2.58703526712205e-51	CD69 low UP
HLA-DRA	HLA-DRA	7.54458845418389e-55	-0.710043845980972	0.675	0.663	1.39122211095151e-50	CD69 low UP
CD74	CD74	2.57924068103427e-51	-0.617122385544679	0.902	0.905	4.7561198158272e-47	CD69 low UP
SPP1	SPP1	1.12789057624326e-45	-1.86793082622647	0.018	0.056	2.07983022259257e-41	CD69 low UP
SERPINA1	SERPINA1	9.87396603018628e-44	-0.566399946910796	0.215	0.28	1.82075933596635e-39	CD69 low UP
CCL3	CCL3	3.15643429994515e-41	0.641430755712737	0.506	0.434	5.82046484909886e-37	CD69 high UP
APOE	APOE	3.34501134820561e-36	-0.947555226567399	0.293	0.284	6.16820092609115e-32	CD69 low UP
LYZ	LYZ	4.44667649115852e-33	-0.884761419820379	0.087	0.122	8.19967144969632e-29	CD69 low UP
APOC1	APOC1	2.85505795177041e-31	-0.696443073523292	0.265	0.281	5.26472686306463e-27	CD69 low UP
APOA2	APOA2	2.15287695522561e-27	-0.822192011622345	0.288	0.299	3.96990510543602e-23	CD69 low UP
CCL20	CCL20	1.02831363767652e-22	0.979611574126221	0.127	0.107	1.89621034787551e-18	CD69 high UP
IGLC2	IGLC2	1.75788073072331e-22	-0.778392983354657	0.455	0.379	3.24153206745378e-18	CD69 low UP
IGHG4	IGHG4	1.92017506702439e-21	-0.889533470859566	0.384	0.312	3.54080282359298e-17	CD69 low UP
IGKC	IGKC	5.49652842865016e-18	-1.32021277836396	0.867	0.82	1.01355984224309e-13	CD69 low UP
HSPA6	HSPA6	1.48613133810356e-13	0.510552765314745	0.138	0.104	2.74042618746296e-09	CD69 high UP
IGHG1	IGHG1	3.5321955824397e-08	-1.31701040259538	0.36	0.37	0.00065133686540188	CD69 low UP
IGHG3	IGHG3	9.67600939668253e-08	-1.74686120266064	0.366	0.39	0.00178425613274826	CD69 low UP
JCHAIN	JCHAIN	8.39743543092629e-06	-0.637653777050162	0.113	0.113	0.154848709346281	CD69 low UP
